# Supplementary material for: Predicting antigen specificity of single T cells based on TCR CDR3 regions
Source: Mol Syst Biol. 2020 Aug 11;16(8):e9416. doi: 10.15252/msb.20199416 (PMC7418512; doi:10.15252/msb.20199416)
Supplement: Supplementary file 2 — Dataset EV1 [file MSB-16-e9416-s002.zip]

Archive with 59 entries (48 files):
- msb199416-sup-0002-DatasetEV1/.DS_Store
- msb199416-sup-0002-DatasetEV1/tcellmatch/
- msb199416-sup-0002-DatasetEV1/tcellmatch/.DS_Store
- msb199416-sup-0002-DatasetEV1/tcellmatch/LICENSE
- msb199416-sup-0002-DatasetEV1/tcellmatch/README.md
- msb199416-sup-0002-DatasetEV1/tcellmatch/setup.py
- msb199416-sup-0002-DatasetEV1/tcellmatch/tcellmatch/
- msb199416-sup-0002-DatasetEV1/tcellmatch/tcellmatch/.DS_Store
- msb199416-sup-0002-DatasetEV1/tcellmatch/tcellmatch/__init__.py
- msb199416-sup-0002-DatasetEV1/tcellmatch/tcellmatch/api/
- msb199416-sup-0002-DatasetEV1/tcellmatch/tcellmatch/api/.DS_Store
- msb199416-sup-0002-DatasetEV1/tcellmatch/tcellmatch/api/__init__.py
- msb199416-sup-0002-DatasetEV1/tcellmatch/tcellmatch/api/export.py
- msb199416-sup-0002-DatasetEV1/tcellmatch/tcellmatch/api/models.py
- msb199416-sup-0002-DatasetEV1/tcellmatch/tcellmatch/api/train.py
- msb199416-sup-0002-DatasetEV1/tcellmatch/tcellmatch/api/utils.py
- msb199416-sup-0002-DatasetEV1/tcellmatch/tcellmatch/estimators/
- msb199416-sup-0002-DatasetEV1/tcellmatch/tcellmatch/estimators/.DS_Store
- msb199416-sup-0002-DatasetEV1/tcellmatch/tcellmatch/estimators/__init__.py
- msb199416-sup-0002-DatasetEV1/tcellmatch/tcellmatch/estimators/additional_metrics.py
- msb199416-sup-0002-DatasetEV1/tcellmatch/tcellmatch/estimators/estimator_base.py
- msb199416-sup-0002-DatasetEV1/tcellmatch/tcellmatch/estimators/estimator_binary.py
- msb199416-sup-0002-DatasetEV1/tcellmatch/tcellmatch/estimators/estimator_ffn.py
- msb199416-sup-0002-DatasetEV1/tcellmatch/tcellmatch/estimators/losses.py
- msb199416-sup-0002-DatasetEV1/tcellmatch/tcellmatch/estimators/metrics.py
- msb199416-sup-0002-DatasetEV1/tcellmatch/tcellmatch/models/
- msb199416-sup-0002-DatasetEV1/tcellmatch/tcellmatch/models/.DS_Store
- msb199416-sup-0002-DatasetEV1/tcellmatch/tcellmatch/models/__init__.py
- msb199416-sup-0002-DatasetEV1/tcellmatch/tcellmatch/models/layers/
- msb199416-sup-0002-DatasetEV1/tcellmatch/tcellmatch/models/layers/.DS_Store
- msb199416-sup-0002-DatasetEV1/tcellmatch/tcellmatch/models/layers/__init__.py
- msb199416-sup-0002-DatasetEV1/tcellmatch/tcellmatch/models/layers/layer_aa_embedding.py
- msb199416-sup-0002-DatasetEV1/tcellmatch/tcellmatch/models/layers/layer_attention.py
- msb199416-sup-0002-DatasetEV1/tcellmatch/tcellmatch/models/layers/layer_conv.py
- msb199416-sup-0002-DatasetEV1/tcellmatch/tcellmatch/models/layers/layer_inception.py
- msb199416-sup-0002-DatasetEV1/tcellmatch/tcellmatch/models/layers/layer_stack.py
- msb199416-sup-0002-DatasetEV1/tcellmatch/tcellmatch/models/model_inception.py
- msb199416-sup-0002-DatasetEV1/tcellmatch/tcellmatch/models/model_nettcr.py
- msb199416-sup-0002-DatasetEV1/tcellmatch/tcellmatch/models/models_ffn.py
- msb199416-sup-0002-DatasetEV1/tcellmatch/tcellmatch/train/
- msb199416-sup-0002-DatasetEV1/tcellmatch/tcellmatch/train/.DS_Store
- msb199416-sup-0002-DatasetEV1/tcellmatch/tcellmatch/train/__init__.py
- msb199416-sup-0002-DatasetEV1/tcellmatch/tcellmatch/train/summary.py
- msb199416-sup-0002-DatasetEV1/tcellmatch/tcellmatch/unit_test/
- msb199416-sup-0002-DatasetEV1/tcellmatch/tcellmatch/unit_test/__init__.py
- msb199416-sup-0002-DatasetEV1/tcellmatch/tcellmatch/unit_test/ffn_test.py
- msb199416-sup-0002-DatasetEV1/tcellmatch/tcellmatch/unit_test/ffnbinary_test.py
- msb199416-sup-0002-DatasetEV1/tcellmatch/tcellmatch/unit_test/README.md
- msb199416-sup-0002-DatasetEV1/tcellmatch/tcellmatch/utils/
- msb199416-sup-0002-DatasetEV1/tcellmatch/tcellmatch/utils/.DS_Store
- msb199416-sup-0002-DatasetEV1/tcellmatch/tcellmatch/utils/__init__.py
- msb199416-sup-0002-DatasetEV1/tcellmatch/tcellmatch/utils/utils_aa_embedding.py
- msb199416-sup-0002-DatasetEV1/tcellmatch/tcellmatch/utils/visualize.py
- msb199416-sup-0002-DatasetEV1/tcellmatch/tutorials/
- msb199416-sup-0002-DatasetEV1/tcellmatch/tutorials/.ipynb_checkpoints/
- msb199416-sup-0002-DatasetEV1/tcellmatch/tutorials/.ipynb_checkpoints/Tutorial_for_10x_dataset-checkpoint.ipynb
- msb199416-sup-0002-DatasetEV1/tcellmatch/tutorials/.ipynb_checkpoints/Tutorial_for_iedb_dataset-checkpoint.ipynb
- msb199416-sup-0002-DatasetEV1/tcellmatch/tutorials/Tutorial_for_10x_dataset.ipynb
- msb199416-sup-0002-DatasetEV1/tcellmatch/tutorials/Tutorial_for_iedb_dataset.ipynb
