# Supplementary material for: Predicting antigen specificity of single T cells based on TCR CDR3 regions
Source: Mol Syst Biol. 2020 Aug 11;16(8):e9416. doi: 10.15252/msb.20199416 (PMC7418512; doi:10.15252/msb.20199416)
Supplement: Supplementary file 2 — Dataset EV1 [file MSB-16-e9416-s002.zip › msb199416-sup-0002-DatasetEV1/tcellmatch/setup.py]

from setuptools import setup, find_packages

author = 'David S. Fischer, Yihan Wu'
author_email='david.fischer@helmholtz-muenchen.de'
description="Predicting T-cell to epitope specificity."

with open("README.md", "r") as fh:
    long_description = fh.read()

setup(
    name='tcellmatch',
    author=author,
    author_email=author_email,
    description=description,
    long_description=long_description,
    long_description_content_type="text/markdown",
    packages=find_packages(),
    install_requires=[
        'numpy>=1.14.0',
        'scipy',
        'pandas',
        'patsy',
        'anndata',
        'scikit-learn'
    ],
    extras_require={
        'tensorflow_gpu': [
            'tensorflow==2.0.1',
            'tensorflow-probability==0.7',
            "tensorflow-gpu==2.0.1",
            "tensorflow-probability-gpu==0.7",
        ],
        'docs': [
            'sphinx',
            'sphinx-autodoc-typehints',
            'sphinx_rtd_theme',
            'jinja2',
            'docutils',
        ],
    },
    version="0.1.0",
)
