# Supplementary material for: Predicting antigen specificity of single T cells based on TCR CDR3 regions
Source: Mol Syst Biol. 2020 Aug 11;16(8):e9416. doi: 10.15252/msb.20199416 (PMC7418512; doi:10.15252/msb.20199416)
Supplement: Supplementary file 2 — Dataset EV1 [file MSB-16-e9416-s002.zip › msb199416-sup-0002-DatasetEV1/tcellmatch/tcellmatch/api/utils.py]

from tcellmatch.estimators import deviation_label, deviation_global, auc_label, auc_global, pr_label, pr_global
