# Supplementary material for: Predicting antigen specificity of single T cells based on TCR CDR3 regions
Source: Mol Syst Biol. 2020 Aug 11;16(8):e9416. doi: 10.15252/msb.20199416 (PMC7418512; doi:10.15252/msb.20199416)
Supplement: Supplementary file 2 — Dataset EV1 [file MSB-16-e9416-s002.zip › msb199416-sup-0002-DatasetEV1/tcellmatch/tcellmatch/estimators/estimator_binary.py]

from typing import Union

from tcellmatch.estimators.estimator_ffn import EstimatorFfn
from tcellmatch.models.model_nettcr import ModelNetTcr


class EstimatorBinary(EstimatorFfn):

    def build_nettcr(
            self,
            n_filters: int,
            n_hid: int,
            dropout: float = 0.0,
            aa_embedding_dim: Union[None, int] = None,
            optimizer: str = "adam",
            lr: float = 0.005,
            loss: str = "bce",
            label_smoothing: float = 0
    ):
        """ Build a convolution-based feed-forward model of the NetTCR architecture to use in the estimator.

        :param n_filters:
        :param n_hid:
        :param dropout: Drop-out rate for training.
        :param aa_embedding_dim: Dimension of the linear amino acid embedding, ie number of 1x1 convolutional filters.
            This is set to the input dimension if aa_embedding_dim==0.
        :param optimizer: str optimizer name or instance of tf.keras.optimizers
        :param loss: loss name

            - "binary_crossentropy", "bce" for boolean binding events with binary crossentropy loss.
            - "weighted_binary_crossentropy", "wbce" for boolean binding events with weighted binary crossentropy loss.
            - "mean_squared_error", "mse" for continuous value prediction with mean squared error loss.
            - "mean_squared_logarithmic_error", "msle" for continuous value prediction with mean squared
                logarithmic error loss.
        :param label_smoothing: Fraction of the label interval to take out during smoothing. The labels are mapped
            from [0, 1] into [label_smoothing/2, 1-label_smoothing/2] throught the following transform:

                f(x) = x*(1-label_smoothing) + 0.5*label_smoothing
        :return:
        """
        # Save model settings.
        self.model_hyperparam = {
            "model": "conv",
            "n_filters": n_filters,
            "aa_embedding_dim": aa_embedding_dim,
            "n_hid": n_hid,
            "dropout": dropout,
            "optimizer": optimizer,
            "lr": lr,
            "loss": loss
        }

        # Build model.
        self.model = ModelNetTcr(
            input_shapes=(
                self.x_train.shape[1],
                self.x_train.shape[2],
                self.x_train.shape[3],
                self.covariates_train.shape[1],
                self.tcr_len
            ),
            n_filters=n_filters,
            n_hidden=n_hid,
            dropout=dropout,
            aa_embedding_dim=aa_embedding_dim
        )
        self._compile_model(
            optimizer=optimizer,
            lr=lr,
            loss=loss,
            label_smoothing=label_smoothing
        )

    def evaluate_custom_any(
            self,
            yhat,
            yobs,
            nc,
            labels=None,
            labels_unique=None,
            classification_metrics: bool = True,
            regression_metrics: bool = False,
            transform_flavour: str = None
    ):
        """
        Obtain custom evaluation metrics.

        Overwrites parent method to stratify samples by label (antigen) that is predicted.

        :param yhat:
        :param yobs:
        :param nc:
        :param labels:
        :param transform_flavour:
        :return:
        """
        return self._evaluate_custom_any(
            yhat=yhat,
            yobs=yobs,
            nc=nc,
            classification_metrics=classification_metrics,
            regression_metrics=regression_metrics,
            transform_flavour=transform_flavour,
            labels=labels,
            labels_unique=labels_unique
        )
