# Supplementary material for: Predicting antigen specificity of single T cells based on TCR CDR3 regions
Source: Mol Syst Biol. 2020 Aug 11;16(8):e9416. doi: 10.15252/msb.20199416 (PMC7418512; doi:10.15252/msb.20199416)
Supplement: Supplementary file 2 — Dataset EV1 [file MSB-16-e9416-s002.zip › msb199416-sup-0002-DatasetEV1/tcellmatch/tcellmatch/models/layers/__init__.py]

from .layer_aa_embedding import LayerAaEmbedding
from .layer_attention import LayerMultiheadSelfAttention
from .layer_conv import LayerConv
from .layer_inception import LayerInception
from .layer_stack import build_layer_set
