# Supplementary material for: Predicting antigen specificity of single T cells based on TCR CDR3 regions
Source: Mol Syst Biol. 2020 Aug 11;16(8):e9416. doi: 10.15252/msb.20199416 (PMC7418512; doi:10.15252/msb.20199416)
Supplement: Supplementary file 2 — Dataset EV1 [file MSB-16-e9416-s002.zip › msb199416-sup-0002-DatasetEV1/tcellmatch/tcellmatch/models/model_nettcr.py]

import functools
import tensorflow as tf
from typing import Union

from tcellmatch.models.layers.layer_aa_embedding import LayerAaEmbedding


class ModelNetTcr:

    def __init__(
            self,
            input_shapes: tuple,
            n_filters: int,
            n_hidden,
            dropout: float = 0.0,
            aa_embedding_dim: Union[int, None] = 0
    ):
        """ Convolution-based feed-forward network of the NetTCR architecture.

        Build the feed forward network as a tf.keras.Model object.

        :param dropout: drop out rate for bilstm.
        :param aa_embedding_dim: Dimension of the linear amino acid embedding, ie number of 1x1 convolutional filters.
            This is set to the input dimension if aa_embedding_dim==0.
        """
        # Convolutional layers partial:
        conv1D = functools.partial(
            tf.keras.layers.Conv1D,
            filters=n_filters,
            padding='same',
            data_format='channels_last',
            use_bias=True,
            kernel_initializer='glorot_uniform',
            bias_initializer='zeros',
            kernel_regularizer=None,
            bias_regularizer=None,
            activity_regularizer=None,
            kernel_constraint=None,
            bias_constraint=None,
            activation="sigmoid",
            strides=1
        )

        self.args = {
            "input_shapes": input_shapes,
            "n_filters": n_filters,
            "n_hidden": n_hidden,
            "dropout": dropout,
            "aa_embedding_dim": aa_embedding_dim
        }
        self.input_shapes = input_shapes
        self.filters = n_filters
        self.n_hidden = n_hidden
        self.dropout = dropout
        self.aa_embedding_dim = aa_embedding_dim
        self.x_len = input_shapes[4]

        input_tcr = tf.keras.layers.Input(
            shape=(input_shapes[0], input_shapes[1], input_shapes[2]),
            name='input_tcr'
        )
        input_covar = tf.keras.layers.Input(
            shape=(input_shapes[3]),
            name='input_covar'
        )

        # Preprocessing:
        x = input_tcr
        x = tf.squeeze(x, axis=[1])  # squeeze out chain
        x = 2 * (x - 0.5)
        # Optional amino acid embedding:
        if aa_embedding_dim is not None:
            x = LayerAaEmbedding(
                shape_embedding=self.aa_embedding_dim,
                squeeze_2D_sequence=True
            )(x)
        # Split input into tcr and peptide
        tcr = x[:, :self.x_len, :]
        pep = x[:, self.x_len:, :]
        # Convolutional layers on peptide:
        pep1 = conv1D(kernel_size=1)(pep)
        pep3 = conv1D(kernel_size=3)(pep)
        pep5 = conv1D(kernel_size=5)(pep)
        pep7 = conv1D(kernel_size=7)(pep)
        pep9 = conv1D(kernel_size=9)(pep)
        # Convolutional layers on TCR:
        tcr1 = conv1D(kernel_size=1)(tcr)
        tcr3 = conv1D(kernel_size=3)(tcr)
        tcr5 = conv1D(kernel_size=5)(tcr)
        tcr7 = conv1D(kernel_size=7)(tcr)
        tcr9 = conv1D(kernel_size=9)(tcr)
        # Concatenation:
        x1 = tf.concat([pep1, tcr1], axis=1)
        x3 = tf.concat([pep3, tcr3], axis=1)
        x5 = tf.concat([pep5, tcr5], axis=1)
        x7 = tf.concat([pep7, tcr7], axis=1)
        x9 = tf.concat([pep9, tcr9], axis=1)
        # second convolutional layer:
        x1 = conv1D(kernel_size=1)(x1)
        x3 = conv1D(kernel_size=1)(x3)
        x5 = conv1D(kernel_size=1)(x5)
        x7 = conv1D(kernel_size=1)(x7)
        x9 = conv1D(kernel_size=1)(x9)
        # Max pooling:
        x1 = tf.reduce_max(x1, axis=1)
        x3 = tf.reduce_max(x3, axis=1)
        x5 = tf.reduce_max(x5, axis=1)
        x7 = tf.reduce_max(x7, axis=1)
        x9 = tf.reduce_max(x9, axis=1)
        # Concatenate:
        x = tf.concat([x1, x3, x5, x7, x9], axis=1)

        x =tf.keras.layers.Dense(units=self.n_hidden, activation="sigmoid")(x)
        x = tf.keras.layers.Dropout(rate=self.dropout)(x)
        output = tf.keras.layers.Dense(units=1, activation="sigmoid")(x)

        self.training_model = tf.keras.models.Model(
            inputs=[input_tcr, input_covar],
            outputs=output,
            name='model_nettcr'
        )
