# Supplementary material for: Predicting antigen specificity of single T cells based on TCR CDR3 regions
Source: Mol Syst Biol. 2020 Aug 11;16(8):e9416. doi: 10.15252/msb.20199416 (PMC7418512; doi:10.15252/msb.20199416)
Supplement: Supplementary file 2 — Dataset EV1 [file MSB-16-e9416-s002.zip › msb199416-sup-0002-DatasetEV1/tcellmatch/tcellmatch/unit_test/README.md]

# Instructions for running unit tests:

Download the files 

    vdj_v1_hs_aggregated_donor1_binarized_matrix.csv
    vdj_v2_hs_aggregated_donor1_binarized_matrix.csv
    vdj_v1_hs_aggregated_donor1_clonotypes.csv
    vdj_v1_hs_aggregated_donor2_clonotypes.csv 

into ./data/example_files. Detailed instruction are in the original publication of the paper 
accompanying this repository. 
Make sure the the function arguments indir of all methods in each unit test file can be found.
Per default, these are set for the package lying in ~/Desktop
