# Supplementary material for: Predicting antigen specificity of single T cells based on TCR CDR3 regions
Source: Mol Syst Biol. 2020 Aug 11;16(8):e9416. doi: 10.15252/msb.20199416 (PMC7418512; doi:10.15252/msb.20199416)
Supplement: Supplementary file 2 — Dataset EV1 [file MSB-16-e9416-s002.zip › msb199416-sup-0002-DatasetEV1/tcellmatch/tutorials/Tutorial_for_10x_dataset.ipynb]

# %% [markdown]
This tutorial shows how to preprocess the raw data files from 10x database and feed into attention-base feed forward network for categorical classification. The introduction of 10x can be found here: https://www.10xgenomics.com

# %% [code]
import pandas as pd
import tensorflow as tf
import tcellmatch.api as tm
import os

# %% [markdown]
# Raw data

# %% [code]
# Path of input directory.
indir = YOUR_PATH
# Path to 10x raw files.
fns = ["vdj_v1_hs_aggregated_donor1_binarized_matrix.csv",
       "vdj_v1_hs_aggregated_donor2_binarized_matrix.csv"]
# Path to preprocessed clonotypes files.
fns_clonotype = ["vdj_v1_hs_aggregated_donor1_clonotypes.csv",
                 "vdj_v1_hs_aggregated_donor2_clonotypes.csv"]
# Path to preprocessed covariates files.
# covariates: pd.DataFrame with covariates including TCR CDR3 sequence by cell and chain [observations, covariates]
fns_covar = ["vdj_v1_hs_aggregated_donor1_binarized_matrix_extended_covariates.csv",
             "vdj_v1_hs_aggregated_donor2_binarized_matrix_extended_covariates.csv"]

# %% [markdown]
## Heads of 10x raw files

# %% [code]
cellranger_out = pd.read_csv(indir+fns[0])
cellranger_out.head()

# %% [markdown]
## Heads of 10x clonotypes files

# %% [code]
cellranger_out = pd.read_csv(indir+fns_clonotype[0])
cellranger_out.head()

# %% [markdown]
## List of column names of lables to predicts in 10x raw files
Here we take all antigens from 10x dataset for prediction

# %% [code]
target_ids = [
    'A0101_VTEHDTLLY_IE-1_CMV_binder',
    'A0201_KTWGQYWQV_gp100_Cancer_binder',
    'A0201_ELAGIGILTV_MART-1_Cancer_binder',
    'A0201_CLLWSFQTSA_Tyrosinase_Cancer_binder',
    'A0201_IMDQVPFSV_gp100_Cancer_binder',
    'A0201_SLLMWITQV_NY-ESO-1_Cancer_binder',
    'A0201_KVAELVHFL_MAGE-A3_Cancer_binder',
    'A0201_KVLEYVIKV_MAGE-A1_Cancer_binder',
    'A0201_CLLGTYTQDV_Kanamycin-B-dioxygenase_binder',
    'A0201_LLDFVRFMGV_EBNA-3B_EBV_binder',
    'A0201_LLMGTLGIVC_HPV-16E7_82-91_binder',
    'A0201_CLGGLLTMV_LMP-2A_EBV_binder',
    'A0201_YLLEMLWRL_LMP1_EBV_binder',
    'A0201_FLYALALLL_LMP2A_EBV_binder',
    'A0201_GILGFVFTL_Flu-MP_Influenza_binder',
    'A0201_GLCTLVAML_BMLF1_EBV_binder',
    'A0201_NLVPMVATV_pp65_CMV_binder',
    'A0201_ILKEPVHGV_RT_HIV_binder',
    'A0201_FLASKIGRLV_Ca2-indepen-Plip-A2_binder',
    'A2402_CYTWNQMNL_WT1-(235-243)236M_Y_binder',
    'A0201_RTLNAWVKV_Gag-protein_HIV_binder',
    'A0201_KLQCVDLHV_PSA146-154_binder',
    'A0201_LLFGYPVYV_HTLV-1_binder',
    'A0201_SLFNTVATL_Gag-protein_HIV_binder',
    'A0201_SLYNTVATLY_Gag-protein_HIV_binder',
    'A0201_SLFNTVATLY_Gag-protein_HIV_binder',
    'A0201_RMFPNAPYL_WT-1_binder',
    'A0201_YLNDHLEPWI_BCL-X_Cancer_binder',
    'A0201_MLDLQPETT_16E7_HPV_binder',
    'A0301_KLGGALQAK_IE-1_CMV_binder',
    'A0301_RLRAEAQVK_EMNA-3A_EBV_binder',
    'A0301_RIAAWMATY_BCL-2L1_Cancer_binder',
    'A1101_IVTDFSVIK_EBNA-3B_EBV_binder',
    'A1101_AVFDRKSDAK_EBNA-3B_EBV_binder',
    'B3501_IPSINVHHY_pp65_CMV_binder',
    'A2402_AYAQKIFKI_IE-1_CMV_binder',
    'A2402_QYDPVAALF_pp65_CMV_binder',
    'B0702_QPRAPIRPI_EBNA-6_EBV_binder',
    'B0702_TPRVTGGGAM_pp65_CMV_binder',
    'B0702_RPPIFIRRL_EBNA-3A_EBV_binder',
    'B0702_RPHERNGFTVL_pp65_CMV_binder',
    'B0801_RAKFKQLL_BZLF1_EBV_binder',
    'B0801_ELRRKMMYM_IE-1_CMV_binder',
    'B0801_FLRGRAYGL_EBNA-3A_EBV_binder',
    'A0101_SLEGGGLGY_NC_binder',
    'A0101_STEGGGLAY_NC_binder',
    'A0201_ALIAPVHAV_NC_binder',
    'A2402_AYSSAGASI_NC_binder',
    'B0702_GPAESAAGL_NC_binder',
    'NR(B0801)_AAKGRGAAL_NC_binder'
]

# %% [markdown]
## List of column names of negative controls in 10x raw files

# %% [code]
nc_cols = [
    'A0101_SLEGGGLGY_NC_binder',
    'A0101_STEGGGLAY_NC_binder',
    'A0201_ALIAPVHAV_NC_binder',
    'A2402_AYSSAGASI_NC_binder',
    'B0702_GPAESAAGL_NC_binder',
    'NR(B0801)_AAKGRGAAL_NC_binder'
]

# %% [markdown]
# Read data

# %% [markdown]
## Create model object
EstimatorFfn() includes all of reading, training and testing modules.

# %% [code]
ffn = tm.models.EstimatorFfn()

# %% [markdown]
## Read 10x raw files, taking out TCR CDR3 and binarized binding matrix as training data
We encode the TCR CDR3 amino acid sequences (include TRA and TRB) with one-hot encoding, the embedded sequences are of shape [num_samples, tra/trb, max_sequence_length, aa_onehot_dim]. For example if we take out 4000 TRB sequences seperately, the maximal length of sequences is 30 and we have 22 amino acids, the shape of output would be [4000, 1, 30, 26]. 

# %% [code]
ffn.read_binarized_matrix(
    fns=[indir + x for x in fns],
    fns_clonotype=[indir + x for x in fns_clonotype],
    fns_covar=[indir + x for x in fns_covar],
    fn_blosum=None,
    blosum_encoding=False,
    is_train=True,
    covariate_formula_categ=["donor"],
    covariate_formula_numeric=[],
    add_non_binder_for_softmax=True,
    chains="trb",
    label_cols=target_ids,
    nc_cols=nc_cols
)


# %% [markdown]
# Process data

# %% [markdown]
## Build training datasets
The input consists of TCR CDR3 sequences and covariates, covariates act as a additional information which will be concatenated with TCR CDR3 sequences during training. The target set would be a binarized matrix which shows the binding between TCR CDR3 and antigens.

# %% [code]
print("Shape of TCR sequences: ",ffn.x_train.shape)
# print("The head of TCR sequences: ",ffn.x_train[0])
print("Shape of covariates: ",ffn.covariates_train.shape)
# print("The head of covariates: ",ffn.covariates_train[0:5])
print("Shape of target set: ",ffn.y_train.shape)
# print("The head of target set: ",ffn.y_train[0:5])

# %% [markdown]
## Downsample clonotypes to data stored in x_train
This avoids training, evaluation or test set to be too biased to a subset of TCRs.

# %% [code]
#max_obs: Maximum number of observations per clonotype.
ffn.downsample_clonotype(max_obs=10)

# %% [code]
print("Shape of TCR sequences: ",ffn.x_train.shape)
print("Shape of covariates: ",ffn.covariates_train.shape)
print("Shape of target set: ",ffn.y_train.shape)

# %% [markdown]
## Create test dataset
We can either split a part of training set or use a new database as the test set. Here we split test set from training set.

# %% [code]
#Clear test set.
ffn.clear_test_data()
ffn.sample_test_set(test_split=0.1)

# %% [code]
print("Shape of TCR CDR3 sequences for training: ",ffn.x_train.shape)
print("Shape of covariates for training: ",ffn.covariates_train.shape)
print("Shape of target set for training: ",ffn.y_train.shape)
print("Shape of TCR CDR3 sequences for test: ",ffn.x_test.shape)
print("Shape of covariates for test: ",ffn.covariates_test.shape)
print("Shape of target set for test: ",ffn.y_test.shape)

# %% [markdown]
## Padding TCR CDR3 sequences in both training and testing set
Since we can use TCR CDR3 in another database as test set, we should make sure they have same size.

# %% [code]
ffn.pad_sequence(target_len=40, sequence="tcr")

# %% [code]
print("Shape of TCR CDR3 sequences for training: ",ffn.x_train.shape)
print("Shape of TCR CDR3 sequences for test: ",ffn.x_test.shape)

# %% [markdown]
## Downsample data to given number of observations.
In order to save time we sample a small dataset for training. Never use this method in practice. 

# %% [code]
ffn.downsample_data(n=200, data="train")
ffn.downsample_data(n=200, data="test")

# %% [code]
print("Shape of TCR CDR3 sequences for training: ",ffn.x_train.shape)
print("Shape of TCR CDR3 sequences for test: ",ffn.x_test.shape)

# %% [markdown]
# Build a attention-based feed forward model

# %% [code]
ffn.build_self_attention(
    residual_connection=True,
    aa_embedding_dim=0,
    attention_size=[5, 5],
    attention_heads=[4, 4],
    optimizer='adam',
    lr=0.001,
    loss='cce',
    label_smoothing=0
)

# %% [markdown]
# Train model
Train this model for 1 epoch       

# %% [code]
 ffn.train(
    epochs=1,
    steps_per_epoch=1,
    batch_size=8
    )

# %% [markdown]
# Use model

# %% [markdown]
## Evaluate on test set

# %% [code]
ffn.evaluate()

# %% [markdown]
## Save the model

# %% [code]
os.mkdir('temp')
fn_tmp = 'temp/temp'
ffn.save_model(fn_tmp)

# %% [markdown]
## Print model summary

# %% [code]
print(ffn.model.summary())

# %% [markdown]
## Reproduce evaluation in a new instance of model that receives same weights

# %% [code]
ffn2 = tm.models.EstimatorFfn()
ffn2.load_model(fn_tmp)
ffn2.evaluate()
ffn2.predict()
