# Supplementary material for: Predicting antigen specificity of single T cells based on TCR CDR3 regions
Source: Mol Syst Biol. 2020 Aug 11;16(8):e9416. doi: 10.15252/msb.20199416 (PMC7418512; doi:10.15252/msb.20199416)
Supplement: Supplementary file 2 — Dataset EV1 [file MSB-16-e9416-s002.zip › msb199416-sup-0002-DatasetEV1/tcellmatch/tutorials/Tutorial_for_iedb_dataset.ipynb]

# %% [markdown]
This tutorial shows how to preprocess the raw data files from IEDB and feed into attention-base feed forward network for binary classification. We want to predict whether CDR3 could bind to certain antigens, so we take out (CDR3, antigen) pairs as training set, the target set would be boolean vector which indicates there is binding or not. The introduction of 10x can be found here: https://www.iedb.org.

Download settings: linear epitope, MHC restriction to HLA-A*02:01 and organism as human and only human.

# %% [code]
import pandas as pd
import tensorflow as tf
import tcellmatch.api as tm
import os

# %% [markdown]
# Raw data

# %% [markdown]
Here, VDJdb.tsv is a downloaded file from the VDJdb website.

# %% [code]
# Path of input directory.
indir = YOUR_PATH
# Path to IEDB raw files.
fn_iedb = indir+"tcell_receptor_table_export_1558607498.csv"
# Path to vdjdb files.
fns_vdjdb = [indir + x for x in ["VDJdb.tsv"]]

# %% [markdown]
## Heads of IEDB raw files:

# %% [code]
cellranger_out = pd.read_csv(fn_iedb).fillna(value="None")
cellranger_out.head()

# %% [markdown]
## Heads of VDJDB raw files:

# %% [code]
cellranger_out = pd.read_table(fns_vdjdb[0]).fillna(value="None") 
cellranger_out.head()

# %% [markdown]
## List of target antigens.
We can only load observations that match the target antigen sequences

# %% [code]
iedb_categ_ids = [
    "GILGFVFTL",
    "NLVPMVATV",
    "GLCTLVAML",
    "LLWNGPMAV",
    "VLFGLGFAI"
]

# %% [markdown]
# Read data

# %% [markdown]
## Create model object. 
EstimatorBinary object includes all of reading, training and testing modules.

# %% [code]
ffn = tm.models.EstimatorBinary()

# %% [markdown]
## Read IEDB raw files, taking out TCR CDR3 and antigen pairs  as training data

We encode the TCR CDR3 amino acid sequences (include TRA and TRB) and antigens with one-hot encoding, the embedded sequences are of shape [num_samples, tra/trb, max_sequence_length, aa_onehot_dim]. For example if we take out 4000 TRB sequences seperately, the maximal length of sequences is 30 and we have 22 amino acids, the shape of output would be [4000, 1, 30, 26]. 

# %% [code]
ffn.read_iedb(
    fns=fn_iedb,
    fn_blosum=None,
    antigen_ids=iedb_categ_ids,
    blosum_encoding=False,
    is_train=True,
    chains="trb"
)


# %% [markdown]
# Process data

# %% [markdown]
## Create training datasets
The input consists of TCR CDR3 sequences and antigens we concatenate them along the third dimension, this is equal to concatenate CDR3 and antigens amino acid sequences before one-hot encoding. We don't need covariates here, so the values of covariates_train are all zero. The target set would be a boolean vector which shows the binding between TCR CDR3 and antigens.

# %% [code]
print("Shape of (CDR3,antigen) sequences: ",ffn.x_train.shape)
# print("The head of TCR sequences: ",ffn.x_train[0])
print("Shape of covariates: ",ffn.covariates_train.shape)
# print("The head of covariates: ",ffn.covariates_train[0:5])
print("Shape of target set: ",ffn.y_train.shape)
# print("The head of target set: ",ffn.y_train[0:5])

# %% [markdown]
## Assign clonotype by Manhatten distance

# %% [code]
ffn.assign_clonotype(flavor="manhatten")

# %% [markdown]
## Downsample clonotypes to data stored in x_train
This avoids training, evaluation or test set to be too biased to a subset of TCRs.

# %% [code]
#max_obs: Maximum number of observations per clonotype.
ffn.downsample_clonotype(max_obs=10)

# %% [code]
print("Shape of (CDR3,antigen) sequences: ",ffn.x_train.shape)

# %% [markdown]
## Create negative (CDR3, antigen) pairs
Since the pairs we get from IEDB dataset are all positive pairs, we need to sample negative pairs in order to keep the positive/negative rate as 50%/50%

# %% [code]
ffn.sample_negative_data(is_train=True)

# %% [code]
print("Shape of (CDR3,antigen) sequences: ",ffn.x_train.shape)

# %% [code]
# Padding zeros to tcr sequences in both training and testing set to make sure they have same size.
ffn.pad_sequence(target_len=40, sequence="tcr")
ffn.pad_sequence(target_len=25, sequence="antigen")

# %% [markdown]
## Create test dataset
We can either split a part of training set or use a new database as the test set. Here we use VDJDB dataset as test set.

# %% [code]
#Clear test set.
ffn.clear_test_data()
ffn.read_vdjdb(
    fns=fns_vdjdb,
    fn_blosum=None,
    blosum_encoding=False,
    is_train=False,
    chains="trb"
)
ffn.remove_overlapping_antigens(data="test")
#Assign clonotype by Manhatten distance.
ffn.assign_clonotype(flavor="manhatten", data="test")
#Downsample clonotypes to data stored in x_test.
ffn.downsample_clonotype(max_obs=10, data="test")
# Sample negative binding pairs for training.
ffn.sample_negative_data(is_train=False)

# %% [code]
print("Shape of (CDR3,antigen) sequences for training: ",ffn.x_train.shape)
print("Shape of target set for training: ",ffn.y_train.shape)
print("Shape of (CDR3,antigen) sequences for test: ",ffn.x_test.shape)
print("Shape of target set for test: ",ffn.y_test.shape)

# %% [markdown]
## Downsample data to given number of observations
In order to save time we sample a small dataset for training. Never use this method in practice. 

# %% [code]
ffn.downsample_data(n=200, data="train")
ffn.downsample_data(n=200, data="test")

# %% [code]
print("Shape of TCR CDR3 sequences for training: ",ffn.x_train.shape)
print("Shape of TCR CDR3 sequences for test: ",ffn.x_test.shape)

# %% [markdown]
# Build a attention-based feed forward model

# %% [code]
ffn.build_self_attention(
    residual_connection=True,
    aa_embedding_dim=0,
    attention_size=[5, 5],
    attention_heads=[4, 4],
    optimizer='adam',
    lr=0.001,
    loss='bce',
    label_smoothing=0
)

# %% [markdown]
# Train model
Train this model for 1 epoch       

# %% [code]
 ffn.train(
    epochs=1,
    steps_per_epoch=1,
    batch_size=8
    )

# %% [markdown]
# Use model

# %% [markdown]
## Evaluate on test set.

# %% [code]
ffn.evaluate()

# %% [markdown]
## Save the model.

# %% [code]
os.mkdir('temp_iedb')
fn_tmp = 'temp_iedb/temp'
ffn.save_model(fn_tmp)

# %% [markdown]
## Print model summary.

# %% [code]
print(ffn.model.summary())

# %% [markdown]
## Reproduce evaluation in a new instance of model that receives same weights.

# %% [code]
ffn2 = tm.models.EstimatorFfn()
ffn2.load_model(fn_tmp)
ffn2.evaluate()
ffn2.predict()
