# Supplementary material for: Predicting antigen specificity of single T cells based on TCR CDR3 regions
Source: Mol Syst Biol. 2020 Aug 11;16(8):e9416. doi: 10.15252/msb.20199416 (PMC7418512; doi:10.15252/msb.20199416)
Supplement: Supplementary file 3 — Dataset EV2 [file MSB-16-e9416-s003.zip]

Archive with 129 entries (116 files):
- msb199416-sup-0003-DatasetEV2/.DS_Store
- msb199416-sup-0003-DatasetEV2/benchmarks/
- msb199416-sup-0003-DatasetEV2/benchmarks/.DS_Store
- msb199416-sup-0003-DatasetEV2/benchmarks/__init__.py
- msb199416-sup-0003-DatasetEV2/benchmarks/prepare_gs.sh
- msb199416-sup-0003-DatasetEV2/benchmarks/prepare_pmhc_data/
- msb199416-sup-0003-DatasetEV2/benchmarks/prepare_pmhc_data/build_covariates.py
- msb199416-sup-0003-DatasetEV2/benchmarks/prepare_pmhc_data/precompute_embeddings.py
- msb199416-sup-0003-DatasetEV2/benchmarks/README.txt
- msb199416-sup-0003-DatasetEV2/benchmarks/s_10x_fit.py
- msb199416-sup-0003-DatasetEV2/benchmarks/s_iedb_categ_fit.py
- msb199416-sup-0003-DatasetEV2/benchmarks/s_iedb_cont_fit.py
- msb199416-sup-0003-DatasetEV2/benchmarks/slurm/
- msb199416-sup-0003-DatasetEV2/benchmarks/slurm/.DS_Store
- msb199416-sup-0003-DatasetEV2/benchmarks/slurm/__init__.py
- msb199416-sup-0003-DatasetEV2/benchmarks/slurm/s_iedb_categ/
- msb199416-sup-0003-DatasetEV2/benchmarks/slurm/s_iedb_categ/run_all_s_iedb_categ.sh
- msb199416-sup-0003-DatasetEV2/benchmarks/slurm/s_iedb_categ/s_gridsearch_bigru_extrapolate_antigens.sh
- msb199416-sup-0003-DatasetEV2/benchmarks/slurm/s_iedb_categ/s_gridsearch_inception.sh
- msb199416-sup-0003-DatasetEV2/benchmarks/slurm/s_iedb_categ/s_gridsearch_inception_extrapolate_antigens.sh
- msb199416-sup-0003-DatasetEV2/benchmarks/slurm/s_iedb_categ/s_gridsearch_inception_split.sh
- msb199416-sup-0003-DatasetEV2/benchmarks/slurm/s_iedb_categ/s_gridsearch_linear.sh
- msb199416-sup-0003-DatasetEV2/benchmarks/slurm/s_iedb_categ/s_gridsearch_linear_extrapolate_antigens.sh
- msb199416-sup-0003-DatasetEV2/benchmarks/slurm/s_iedb_categ/s_gridsearch_linear_split.sh
- msb199416-sup-0003-DatasetEV2/benchmarks/slurm/s_iedb_cont/
- msb199416-sup-0003-DatasetEV2/benchmarks/slurm/s_iedb_cont/.DS_Store
- msb199416-sup-0003-DatasetEV2/benchmarks/slurm/s_iedb_cont/run_all_s_iedb_cont.sh
- msb199416-sup-0003-DatasetEV2/benchmarks/slurm/s_iedb_cont/s_gridsearch_bigru.sh
- msb199416-sup-0003-DatasetEV2/benchmarks/slurm/s_iedb_cont/s_gridsearch_bigru_separate.sh
- msb199416-sup-0003-DatasetEV2/benchmarks/slurm/s_iedb_cont/s_gridsearch_bilstm.sh
- msb199416-sup-0003-DatasetEV2/benchmarks/slurm/s_iedb_cont/s_gridsearch_bilstm_separate.sh
- msb199416-sup-0003-DatasetEV2/benchmarks/slurm/s_iedb_cont/s_gridsearch_conv.sh
- msb199416-sup-0003-DatasetEV2/benchmarks/slurm/s_iedb_cont/s_gridsearch_inception.sh
- msb199416-sup-0003-DatasetEV2/benchmarks/slurm/s_iedb_cont/s_gridsearch_linear.sh
- msb199416-sup-0003-DatasetEV2/benchmarks/slurm/s_iedb_cont/s_gridsearch_nettcr.sh
- msb199416-sup-0003-DatasetEV2/benchmarks/slurm/s_iedb_cont/s_gridsearch_sa.sh
- msb199416-sup-0003-DatasetEV2/benchmarks/slurm/s_iedb_cont/s_gridsearch_sa_deep.sh
- msb199416-sup-0003-DatasetEV2/benchmarks/slurm/s1_10x/
- msb199416-sup-0003-DatasetEV2/benchmarks/slurm/s1_10x/run_all_s1.sh
- msb199416-sup-0003-DatasetEV2/benchmarks/slurm/s1_10x/s1_gridsearch_bigru_cce_1x1.sh
- msb199416-sup-0003-DatasetEV2/benchmarks/slurm/s1_10x/s1_gridsearch_bigru_msle_1x1.sh
- msb199416-sup-0003-DatasetEV2/benchmarks/slurm/s1_10x/s1_gridsearch_bilstm_cce_1x1.sh
- msb199416-sup-0003-DatasetEV2/benchmarks/slurm/s1_10x/s1_gridsearch_linear_cce_1x1.sh
- msb199416-sup-0003-DatasetEV2/benchmarks/slurm/s1_10x/s1_gridsearch_linear_msle_1x1.sh
- msb199416-sup-0003-DatasetEV2/benchmarks/slurm/s1_10x/s1_gridsearch_sa_cce_1x1.sh
- msb199416-sup-0003-DatasetEV2/benchmarks/slurm/s2_10x/
- msb199416-sup-0003-DatasetEV2/benchmarks/slurm/s2_10x/run_all_s2.sh
- msb199416-sup-0003-DatasetEV2/benchmarks/slurm/s2_10x/s2_gridsearch_bigru_cce_1x1.sh
- msb199416-sup-0003-DatasetEV2/benchmarks/slurm/s2_10x/s2_gridsearch_bigru_msle_1x1.sh
- msb199416-sup-0003-DatasetEV2/benchmarks/slurm/s2_10x/s2_gridsearch_linear_cce_1x1.sh
- msb199416-sup-0003-DatasetEV2/benchmarks/slurm/s2_10x/s2_gridsearch_linear_msle_1x1.sh
- msb199416-sup-0003-DatasetEV2/benchmarks/slurm/s2_10x/s2_gridsearch_noseq_cce_1x1.sh
- msb199416-sup-0003-DatasetEV2/benchmarks/slurm/s2_10x/s2_gridsearch_noseq_msle_1x1.sh
- msb199416-sup-0003-DatasetEV2/benchmarks/slurm/s3_10x/
- msb199416-sup-0003-DatasetEV2/benchmarks/slurm/s3_10x/run_all_s3.sh
- msb199416-sup-0003-DatasetEV2/benchmarks/slurm/s3_10x/s3_gridsearch_bigru_cce_1x1.sh
- msb199416-sup-0003-DatasetEV2/benchmarks/slurm/s3_10x/s3_gridsearch_bigru_cce_1x1_split.sh
- msb199416-sup-0003-DatasetEV2/benchmarks/slurm/s3_10x/s3_gridsearch_bigru_cce_blosum.sh
- msb199416-sup-0003-DatasetEV2/benchmarks/slurm/s3_10x/s3_gridsearch_bigru_cce_blosum_split.sh
- msb199416-sup-0003-DatasetEV2/benchmarks/slurm/s3_10x/s3_gridsearch_bigru_cce_noaa.sh
- msb199416-sup-0003-DatasetEV2/benchmarks/slurm/s3_10x/s3_gridsearch_bigru_cce_noaa_split.sh
- msb199416-sup-0003-DatasetEV2/benchmarks/slurm/s3_10x/s3_gridsearch_bigru_cce_smoothing.sh
- msb199416-sup-0003-DatasetEV2/benchmarks/slurm/s3_10x/s3_gridsearch_bigru_msle_1x1.sh
- msb199416-sup-0003-DatasetEV2/benchmarks/slurm/s3_10x/s3_gridsearch_bigru_msle_1x1_split.sh
- msb199416-sup-0003-DatasetEV2/benchmarks/slurm/s3_10x/s3_gridsearch_bilstm_cce_1x1.sh
- msb199416-sup-0003-DatasetEV2/benchmarks/slurm/s3_10x/s3_gridsearch_bilstm_msle_1x1.sh
- msb199416-sup-0003-DatasetEV2/benchmarks/slurm/s3_10x/s3_gridsearch_inception_cce_1x1.sh
- msb199416-sup-0003-DatasetEV2/benchmarks/slurm/s3_10x/s3_gridsearch_inception_msle_1x1.sh
- msb199416-sup-0003-DatasetEV2/benchmarks/slurm/s3_10x/s3_gridsearch_linear_cce_1x1.sh
- msb199416-sup-0003-DatasetEV2/benchmarks/slurm/s3_10x/s3_gridsearch_linear_cce_1x1_split.sh
- msb199416-sup-0003-DatasetEV2/benchmarks/slurm/s3_10x/s3_gridsearch_linear_cce_blosum.sh
- msb199416-sup-0003-DatasetEV2/benchmarks/slurm/s3_10x/s3_gridsearch_linear_cce_blosum_split.sh
- msb199416-sup-0003-DatasetEV2/benchmarks/slurm/s3_10x/s3_gridsearch_linear_cce_noaa.sh
- msb199416-sup-0003-DatasetEV2/benchmarks/slurm/s3_10x/s3_gridsearch_linear_cce_noaa_split.sh
- msb199416-sup-0003-DatasetEV2/benchmarks/slurm/s3_10x/s3_gridsearch_linear_msle_1x1.sh
- msb199416-sup-0003-DatasetEV2/benchmarks/slurm/s3_10x/s3_gridsearch_linear_msle_1x1_split.sh
- msb199416-sup-0003-DatasetEV2/benchmarks/slurm/s3_10x/s3_gridsearch_linear_msle_blosum.sh
- msb199416-sup-0003-DatasetEV2/benchmarks/slurm/s3_10x/s3_gridsearch_linear_msle_noaa.sh
- msb199416-sup-0003-DatasetEV2/benchmarks/slurm/s3_10x/s3_gridsearch_noseq_cce_1x1.sh
- msb199416-sup-0003-DatasetEV2/benchmarks/slurm/s3_10x/s3_gridsearch_noseq_msle_1x1.sh
- msb199416-sup-0003-DatasetEV2/benchmarks/slurm/s3_10x/s3_gridsearch_sa_cce.sh
- msb199416-sup-0003-DatasetEV2/benchmarks/slurm/s3_10x/s3_gridsearch_sa_msle.sh
- msb199416-sup-0003-DatasetEV2/benchmarks/slurm/s4_10x/
- msb199416-sup-0003-DatasetEV2/benchmarks/slurm/s4_10x/run_all_s4.sh
- msb199416-sup-0003-DatasetEV2/benchmarks/slurm/s4_10x/s4_gridsearch_bigru_cce_1x1.sh
- msb199416-sup-0003-DatasetEV2/benchmarks/slurm/s4_10x/s4_gridsearch_bigru_msle_1x1.sh
- msb199416-sup-0003-DatasetEV2/benchmarks/slurm/s4_10x/s4_gridsearch_linear_cce_1x1.sh
- msb199416-sup-0003-DatasetEV2/benchmarks/slurm/s4_10x/s4_gridsearch_linear_msle_1x1.sh
- msb199416-sup-0003-DatasetEV2/benchmarks/slurm/s4_10x/s4_gridsearch_linear_msle_1x1_split.sh
- msb199416-sup-0003-DatasetEV2/benchmarks/slurm/s4_10x/s4_gridsearch_noseq_cce_1x1.sh
- msb199416-sup-0003-DatasetEV2/benchmarks/slurm/s4_10x/s4_gridsearch_noseq_msle_1x1.sh
- msb199416-sup-0003-DatasetEV2/benchmarks/slurm/s4_10x/s4_gridsearch_sa_cce_1x1.sh
- msb199416-sup-0003-DatasetEV2/benchmarks/slurm/s5_10x/
- msb199416-sup-0003-DatasetEV2/benchmarks/slurm/s5_10x/run_all_s5.sh
- msb199416-sup-0003-DatasetEV2/benchmarks/slurm/s5_10x/s5_gridsearch_bigru_cce_1x1.sh
- msb199416-sup-0003-DatasetEV2/benchmarks/slurm/s5_10x/s5_gridsearch_bigru_msle_1x1.sh
- msb199416-sup-0003-DatasetEV2/benchmarks/slurm/s5_10x/s5_gridsearch_linear_cce_1x1.sh
- msb199416-sup-0003-DatasetEV2/benchmarks/slurm/s5_10x/s5_gridsearch_linear_msle_1x1.sh
- msb199416-sup-0003-DatasetEV2/benchmarks/slurm/s5_10x/s5_gridsearch_noseq_cce_1x1.sh
- msb199416-sup-0003-DatasetEV2/benchmarks/slurm/s5_10x/s5_gridsearch_noseq_msle_1x1.sh
- msb199416-sup-0003-DatasetEV2/benchmarks/slurm/s6_10x/
- msb199416-sup-0003-DatasetEV2/benchmarks/slurm/s6_10x/run_all_s6.sh
- msb199416-sup-0003-DatasetEV2/benchmarks/slurm/s6_10x/s6_gridsearch_bigru_cce_1x1.sh
- msb199416-sup-0003-DatasetEV2/benchmarks/slurm/s6_10x/s6_gridsearch_bigru_msle_1x1.sh
- msb199416-sup-0003-DatasetEV2/benchmarks/slurm/s6_10x/s6_gridsearch_linear_cce_1x1.sh
- msb199416-sup-0003-DatasetEV2/benchmarks/slurm/s6_10x/s6_gridsearch_linear_msle_1x1.sh
- msb199416-sup-0003-DatasetEV2/benchmarks/slurm/s6_10x/s6_gridsearch_noseq_cce_1x1.sh
- msb199416-sup-0003-DatasetEV2/benchmarks/slurm/s6_10x/s6_gridsearch_noseq_msle_1x1.sh
- msb199416-sup-0003-DatasetEV2/benchmarks/slurm/s7_10x/
- msb199416-sup-0003-DatasetEV2/benchmarks/slurm/s7_10x/run_all_s7.sh
- msb199416-sup-0003-DatasetEV2/benchmarks/slurm/s7_10x/s7_gridsearch_bigru_cce_1x1.sh
- msb199416-sup-0003-DatasetEV2/benchmarks/slurm/s7_10x/s7_gridsearch_bigru_msle_1x1.sh
- msb199416-sup-0003-DatasetEV2/benchmarks/slurm/s7_10x/s7_gridsearch_linear_cce_1x1.sh
- msb199416-sup-0003-DatasetEV2/benchmarks/slurm/s7_10x/s7_gridsearch_linear_msle_1x1.sh
- msb199416-sup-0003-DatasetEV2/benchmarks/slurm/s7_10x/s7_gridsearch_noseq_cce_1x1.sh
- msb199416-sup-0003-DatasetEV2/benchmarks/slurm/s7_10x/s7_gridsearch_noseq_msle_1x1.sh
- msb199416-sup-0003-DatasetEV2/benchmarks/slurm/s8_10x/
- msb199416-sup-0003-DatasetEV2/benchmarks/slurm/s8_10x/run_all_s8.sh
- msb199416-sup-0003-DatasetEV2/benchmarks/slurm/s8_10x/s8_gridsearch_bigru_cce_1x1.sh
- msb199416-sup-0003-DatasetEV2/benchmarks/slurm/s8_10x/s8_gridsearch_bigru_msle_1x1.sh
- msb199416-sup-0003-DatasetEV2/benchmarks/slurm/s8_10x/s8_gridsearch_bigru_msle_1x1_split.sh
- msb199416-sup-0003-DatasetEV2/benchmarks/slurm/s8_10x/s8_gridsearch_conv_cce_1x1.sh
- msb199416-sup-0003-DatasetEV2/benchmarks/slurm/s8_10x/s8_gridsearch_conv_msle_1x1.sh
- msb199416-sup-0003-DatasetEV2/benchmarks/slurm/s8_10x/s8_gridsearch_linear_cce_1x1.sh
- msb199416-sup-0003-DatasetEV2/benchmarks/slurm/s8_10x/s8_gridsearch_linear_msle_1x1.sh
- msb199416-sup-0003-DatasetEV2/benchmarks/slurm/s8_10x/s8_gridsearch_noseq_cce_1x1.sh
- msb199416-sup-0003-DatasetEV2/benchmarks/slurm/s8_10x/s8_gridsearch_noseq_msle_1x1.sh
- msb199416-sup-0003-DatasetEV2/benchmarks/slurm/s8_10x/s8_gridsearch_sa_cce_1x1.sh
- msb199416-sup-0003-DatasetEV2/benchmarks/slurm/s8_10x/s8_gridsearch_sa_msle_1x1.sh
