# Supplementary material for: Predicting antigen specificity of single T cells based on TCR CDR3 regions
Source: Mol Syst Biol. 2020 Aug 11;16(8):e9416. doi: 10.15252/msb.20199416 (PMC7418512; doi:10.15252/msb.20199416)
Supplement: Supplementary file 3 — Dataset EV2 [file MSB-16-e9416-s003.zip › msb199416-sup-0003-DatasetEV2/benchmarks/prepare_pmhc_data/build_covariates.py]

import numpy as np
import pandas
import scanpy.api as sc

DATADIR = YOUR_PATH
RESULTSDIR = YOUR_PATH

indir = DATADIR + "10x_cd8/raw_data/"
outdir = indir


def load_all(fn):
    """ Read adata object and match to binarized_matrix.csv.

    Cells from adata object are filtered to cells in binarized_matrix.
    Also adds observation level covariates.

    :param fn: File name stem of .h5.

    :return: Filtered anndata object with annotation from binarized_matrix.
    """
    adata = sc.read_10x_h5(indir + fn + '_filtered_feature_bc_matrix.h5')
    binarized_matrix = pandas.read_csv(indir + fn + '_binarized_matrix.csv', sep=',', header=0)
    adata_filtered = adata[binarized_matrix['barcode'].values, :].copy()
    for k in binarized_matrix.columns:
        adata_filtered.obs[k] = binarized_matrix[k].values

    adata_filtered.obs["n_counts"] = np.sum(adata_filtered.X, axis=1)
    adata_filtered.obs["sf"] = adata_filtered.obs["n_counts"].values / np.mean(adata_filtered.obs["n_counts"].values)
    return adata_filtered


# Load data and perform covariate processing.
adata1 = load_all(fn='vdj_v1_hs_aggregated_donor1')
adata2 = load_all(fn='vdj_v1_hs_aggregated_donor2')
adata3 = load_all(fn='vdj_v1_hs_aggregated_donor3')
adata4 = load_all(fn='vdj_v1_hs_aggregated_donor4')

# Save covariates:
adata1.obs.loc[:, ["barcode", "sf"]].to_csv(path_or_buf=outdir+"vdj_v1_hs_aggregated_donor1_binarized_matrix_extended_covariates.csv")
adata2.obs.loc[:, ["barcode", "sf"]].to_csv(path_or_buf=outdir+"vdj_v1_hs_aggregated_donor2_binarized_matrix_extended_covariates.csv")
adata3.obs.loc[:, ["barcode", "sf"]].to_csv(path_or_buf=outdir+"vdj_v1_hs_aggregated_donor3_binarized_matrix_extended_covariates.csv")
adata4.obs.loc[:, ["barcode", "sf"]].to_csv(path_or_buf=outdir+"vdj_v1_hs_aggregated_donor4_binarized_matrix_extended_covariates.csv")
