# Supplementary material for: Predicting antigen specificity of single T cells based on TCR CDR3 regions
Source: Mol Syst Biol. 2020 Aug 11;16(8):e9416. doi: 10.15252/msb.20199416 (PMC7418512; doi:10.15252/msb.20199416)
Supplement: Supplementary file 3 — Dataset EV2 [file MSB-16-e9416-s003.zip › msb199416-sup-0003-DatasetEV2/benchmarks/prepare_pmhc_data/precompute_embeddings.py]

import numpy as np
import pandas
import scanpy.api as sc

DATADIR = YOUR_PATH
RESULTSDIR = YOUR_PATH

# in, out directories
in_dir = DATADIR + "10x_cd8/raw_data/"
out_dir = RESULTSDIR + "10x_cd8/scanpy/"


def extract_surface_antigens(binarized_matrix):
    surface_antigens = [
        'CD3',
        'CD19',
        'CD45RA',
        'CD4',
        'CD8a',
        'CD14',
        'CD45RO',
        'CD279_PD-1',
        'IgG1',
        'IgG2a',
        'IgG2b',
        'CD127',
        'CD197_CCR7',
        'HLA-DR'
    ]
    return binarized_matrix[surface_antigens].values, surface_antigens


def extract_pmhc_anitgens(binarized_matrix):
    pmhc_antigens = [
        'A0101_VTEHDTLLY_IE-1_CMV',
        'A0201_KTWGQYWQV_gp100_Cancer',
        'A0201_ELAGIGILTV_MART-1_Cancer',
        'A0201_CLLWSFQTSA_Tyrosinase_Cancer',
        'A0201_IMDQVPFSV_gp100_Cancer',
        'A0201_SLLMWITQV_NY-ESO-1_Cancer',
        'A0201_KVAELVHFL_MAGE-A3_Cancer',
        'A0201_KVLEYVIKV_MAGE-A1_Cancer',
        'A0201_CLLGTYTQDV_Kanamycin-B-dioxygenase',
        'A0201_LLDFVRFMGV_EBNA-3B_EBV',
        'A0201_LLMGTLGIVC_HPV-16E7_82-91',
        'A0201_CLGGLLTMV_LMP-2A_EBV',
        'A0201_YLLEMLWRL_LMP1_EBV',
        'A0201_FLYALALLL_LMP2A_EBV',
        'A0201_GILGFVFTL_Flu-MP_Influenza',
        'A0201_GLCTLVAML_BMLF1_EBV',
        'A0201_NLVPMVATV_pp65_CMV',
        'A0201_ILKEPVHGV_RT_HIV',
        'A0201_FLASKIGRLV_Ca2-indepen-Plip-A2',
        'A2402_CYTWNQMNL_WT1-(235-243)236M_Y',
        'A0201_RTLNAWVKV_Gag-protein_HIV',
        'A0201_KLQCVDLHV_PSA146-154',
        'A0201_LLFGYPVYV_HTLV-1',
        'A0201_SLFNTVATL_Gag-protein_HIV',
        'A0201_SLYNTVATLY_Gag-protein_HIV',
        'A0201_SLFNTVATLY_Gag-protein_HIV',
        'A0201_RMFPNAPYL_WT-1',
        'A0201_YLNDHLEPWI_BCL-X_Cancer',
        'A0201_MLDLQPETT_16E7_HPV',
        'A0301_KLGGALQAK_IE-1_CMV',
        'A0301_RLRAEAQVK_EMNA-3A_EBV',
        'A0301_RIAAWMATY_BCL-2L1_Cancer',
        'A1101_IVTDFSVIK_EBNA-3B_EBV',
        'A1101_AVFDRKSDAK_EBNA-3B_EBV',
        'B3501_IPSINVHHY_pp65_CMV',
        'A2402_AYAQKIFKI_IE-1_CMV',
        'A2402_QYDPVAALF_pp65_CMV',
        'B0702_QPRAPIRPI_EBNA-6_EBV',
        'B0702_TPRVTGGGAM_pp65_CMV',
        'B0702_RPPIFIRRL_EBNA-3A_EBV',
        'B0702_RPHERNGFTVL_pp65_CMV',
        'B0801_RAKFKQLL_BZLF1_EBV',
        'B0801_ELRRKMMYM_IE-1_CMV',
        'B0801_FLRGRAYGL_EBNA-3A_EBV',
        'A0101_SLEGGGLGY_NC',
        'A0101_STEGGGLAY_NC',
        'A0201_ALIAPVHAV_NC',
        'A2402_AYSSAGASI_NC',
        'B0702_GPAESAAGL_NC',
        'NR(B0801)_AAKGRGAAL_NC'
    ]
    return binarized_matrix[pmhc_antigens].values, pmhc_antigens


def extract_pmhc_binders(binarized_matrix):
    pmhc_binders = [
        'A0101_VTEHDTLLY_IE-1_CMV_binder',
        'A0201_KTWGQYWQV_gp100_Cancer_binder',
        'A0201_ELAGIGILTV_MART-1_Cancer_binder',
        'A0201_CLLWSFQTSA_Tyrosinase_Cancer_binder',
        'A0201_IMDQVPFSV_gp100_Cancer_binder',
        'A0201_SLLMWITQV_NY-ESO-1_Cancer_binder',
        'A0201_KVAELVHFL_MAGE-A3_Cancer_binder',
        'A0201_KVLEYVIKV_MAGE-A1_Cancer_binder',
        'A0201_CLLGTYTQDV_Kanamycin-B-dioxygenase_binder',
        'A0201_LLDFVRFMGV_EBNA-3B_EBV_binder',
        'A0201_LLMGTLGIVC_HPV-16E7_82-91_binder',
        'A0201_CLGGLLTMV_LMP-2A_EBV_binder',
        'A0201_YLLEMLWRL_LMP1_EBV_binder',
        'A0201_FLYALALLL_LMP2A_EBV_binder',
        'A0201_GILGFVFTL_Flu-MP_Influenza_binder',
        'A0201_GLCTLVAML_BMLF1_EBV_binder',
        'A0201_NLVPMVATV_pp65_CMV_binder',
        'A0201_ILKEPVHGV_RT_HIV_binder',
        'A0201_FLASKIGRLV_Ca2-indepen-Plip-A2_binder',
        'A2402_CYTWNQMNL_WT1-(235-243)236M_Y_binder',
        'A0201_RTLNAWVKV_Gag-protein_HIV_binder',
        'A0201_KLQCVDLHV_PSA146-154_binder',
        'A0201_LLFGYPVYV_HTLV-1_binder',
        'A0201_SLFNTVATL_Gag-protein_HIV_binder',
        'A0201_SLYNTVATLY_Gag-protein_HIV_binder',
        'A0201_SLFNTVATLY_Gag-protein_HIV_binder',
        'A0201_RMFPNAPYL_WT-1_binder',
        'A0201_YLNDHLEPWI_BCL-X_Cancer_binder',
        'A0201_MLDLQPETT_16E7_HPV_binder',
        'A0301_KLGGALQAK_IE-1_CMV_binder',
        'A0301_RLRAEAQVK_EMNA-3A_EBV_binder',
        'A0301_RIAAWMATY_BCL-2L1_Cancer_binder',
        'A1101_IVTDFSVIK_EBNA-3B_EBV_binder',
        'A1101_AVFDRKSDAK_EBNA-3B_EBV_binder',
        'B3501_IPSINVHHY_pp65_CMV_binder',
        'A2402_AYAQKIFKI_IE-1_CMV_binder',
        'A2402_QYDPVAALF_pp65_CMV_binder',
        'B0702_QPRAPIRPI_EBNA-6_EBV_binder',
        'B0702_TPRVTGGGAM_pp65_CMV_binder',
        'B0702_RPPIFIRRL_EBNA-3A_EBV_binder',
        'B0702_RPHERNGFTVL_pp65_CMV_binder',
        'B0801_RAKFKQLL_BZLF1_EBV_binder',
        'B0801_ELRRKMMYM_IE-1_CMV_binder',
        'B0801_FLRGRAYGL_EBNA-3A_EBV_binder',
        'A0101_SLEGGGLGY_NC_binder',
        'A0101_STEGGGLAY_NC_binder',
        'A0201_ALIAPVHAV_NC_binder',
        'A2402_AYSSAGASI_NC_binder',
        'B0702_GPAESAAGL_NC_binder',
        'NR(B0801)_AAKGRGAAL_NC_binder'
    ]
    return binarized_matrix[pmhc_binders].values, pmhc_binders


def load_all(fn):
    """
    Read mRNA, TCR, surface proteins and pMHC matrix.

    :param fn: File name stem of .h5.

    :return: Anndata object with mRNA, TCR, surface proteins and pMHC data.
    """
    adata = sc.read_10x_h5(in_dir + fn + '_filtered_feature_bc_matrix.h5')
    binarized_matrix = pandas.read_csv(in_dir + fn + '_binarized_matrix.csv', sep=',', header=0)
    print(
        "fraction of cells from mRNA matrix in feature barcode matrix: " +
        str(np.mean([x in binarized_matrix['barcode'].values for x in adata.obs_names]))
    )
    print(
        "fraction of cells from feature barcode in mRNA matrix matrix: " +
        str(np.mean([x in adata.obs_names for x in binarized_matrix['barcode'].values]))
    )
    adata_filtered = adata[binarized_matrix['barcode'].values, :].copy()
    for k in binarized_matrix.columns:
        adata_filtered.obs[k] = binarized_matrix[k].values

    # add feature barcodes to obsm
    surface_ag_mat, surface_ag_keys = extract_surface_antigens(binarized_matrix)
    adata_filtered.obsm['surface'] = surface_ag_mat
    adata_filtered.uns['surface'] = surface_ag_keys

    pmhc_binder_mat, pmhc_binder_keys = extract_pmhc_binders(binarized_matrix)
    adata_filtered.obsm['binder'] = pmhc_binder_mat
    adata_filtered.uns['binder'] = pmhc_binder_keys

    pmhc_antigens_mat, pmhc_antigens_keys = extract_pmhc_anitgens(binarized_matrix)
    adata_filtered.obsm['pmhc'] = pmhc_antigens_mat
    adata_filtered.uns['pmhc'] = pmhc_antigens_keys

    # process TCR sequences
    tcr_temp = [[y.split(':') for y in x.split(';')] for x in adata_filtered.obs['cell_clono_cdr3_aa']]
    adata_filtered.obs["tra"] = [[y[1] for y in x if y[0] == 'TRA'] for x in tcr_temp]
    adata_filtered.obs["trb"] = [[y[1] for y in x if y[0] == 'TRB'] for x in tcr_temp]
    adata_filtered.obs["n_tra"] = [len(x) for x in adata_filtered.obs["tra"]]
    adata_filtered.obs["n_trb"] = [len(x) for x in adata_filtered.obs["trb"]]

    adata_filtered.obs["n_counts"] = np.sum(adata_filtered.X, axis=1)
    adata_filtered.obs["sf"] = adata_filtered.obs["n_counts"].values / np.mean(adata_filtered.obs["n_counts"].values)
    return adata_filtered


adata1 = load_all(fn='vdj_v1_hs_aggregated_donor1')
adata2 = load_all(fn='vdj_v1_hs_aggregated_donor2')
adata3 = load_all(fn='vdj_v1_hs_aggregated_donor3')
adata4 = load_all(fn='vdj_v1_hs_aggregated_donor4')
adata_all = adata1.concatenate(
    [adata2, adata3, adata4],
    batch_categories=['donor1', 'donor2', 'donor3', 'donor4'],
    batch_key='donor'
)
adata_all.obsm['surface'] = np.concatenate([x.obsm['surface'] for x in [adata1, adata2, adata3, adata4]], axis=0)
adata_all.obsm['pmhc'] = np.concatenate([x.obsm['pmhc'] for x in [adata1, adata2, adata3, adata4]], axis=0)
adata_all.obsm['binder'] = np.concatenate([x.obsm['binder'] for x in [adata1, adata2, adata3, adata4]], axis=0)
adata_all.uns['surface'] = adata1.uns['surface']
adata_all.uns['pmhc'] = adata1.uns['pmhc']
adata_all.uns['binder'] = adata1.uns['binder']

sc.pp.normalize_per_cell(adata_all)
sc.pp.log1p(adata_all)
sc.pp.pca(adata_all, n_comps=50, svd_solver='arpack')
sc.pp.neighbors(adata_all, knn=True, n_neighbors=50)
sc.tl.louvain(adata_all)
sc.tl.umap(adata_all)
sc.write(out_dir + 'adata_all.h5ad', adata_all)

sc.pp.normalize_per_cell(adata1)
sc.pp.log1p(adata1)
sc.pp.pca(adata1, n_comps=50, svd_solver='arpack')
sc.pp.neighbors(adata1, knn=True, n_neighbors=50)
sc.tl.louvain(adata1)
sc.tl.umap(adata1)
sc.write(out_dir + 'adata1.h5ad', adata1)

sc.pp.normalize_per_cell(adata2)
sc.pp.log1p(adata2)
sc.pp.pca(adata2, n_comps=50, svd_solver='arpack')
sc.pp.neighbors(adata2, knn=True, n_neighbors=50)
sc.tl.louvain(adata2)
sc.tl.umap(adata2)
sc.write(out_dir + 'adata2.h5ad', adata2)

sc.pp.normalize_per_cell(adata3)
sc.pp.log1p(adata3)
sc.pp.pca(adata3, n_comps=50, svd_solver='arpack')
sc.pp.neighbors(adata3, knn=True, n_neighbors=50)
sc.tl.louvain(adata3)
sc.tl.umap(adata3)
sc.write(out_dir + 'adata3.h5ad', adata3)

sc.pp.normalize_per_cell(adata4)
sc.pp.log1p(adata4)
sc.pp.pca(adata4, n_comps=50, svd_solver='arpack')
sc.pp.neighbors(adata4, knn=True, n_neighbors=50)
sc.tl.louvain(adata4)
sc.tl.umap(adata4)
sc.write(out_dir + 'adata4.h5ad', adata4)
