# Supplementary material for: Predicting antigen specificity of single T cells based on TCR CDR3 regions
Source: Mol Syst Biol. 2020 Aug 11;16(8):e9416. doi: 10.15252/msb.20199416 (PMC7418512; doi:10.15252/msb.20199416)
Supplement: Supplementary file 3 — Dataset EV2 [file MSB-16-e9416-s003.zip › msb199416-sup-0003-DatasetEV2/benchmarks/README.txt]

Explanation of sub-directories:

prepare_pmhc_data: Scripts to prepare pMHC Cd8+ T-cell data to run before other scripts or notebooks are executed.
s_iedb_categ: Categorical antigen models fit on IEDB.
s_iedb_cont: Antigen sequence embedding models fit on IEDB.
s*_10x: pMHC Cd8+ T-cell models by covariates:
	S1: no donor covariate, cross-validation across donors
	S2: with donor covariate, cross-validation across randomly sampled cells
	S3: S2 + total counts covariate
	S4: S3 + surface protein expression (cell type information)
	S5: total counts covariate only
	S6: negative control counts
	S7: donor + negative control counts
	S8: donor + negative control counts + total counts covariate + surface protein expression (cell type information)

To run these grid searches on a SLURM server:
	- Export CODEDIR and RESULTSDIR for usages in ./*/*.sh with the path to this directory (CODEDIR) and the path to the directory in which you want to save your results.
	- Replace all occurrences of DATADIR and RESULTSDIR in ./*.py with the path to this raw data (DATADIR) and the path to the directory in which you want to save your results. Make sure that all downloaded files have the names as indicated in ./*.py
	- Export PARTITION to chose the SLURM queue.
