# Supplementary material for: Predicting antigen specificity of single T cells based on TCR CDR3 regions
Source: Mol Syst Biol. 2020 Aug 11;16(8):e9416. doi: 10.15252/msb.20199416 (PMC7418512; doi:10.15252/msb.20199416)
Supplement: Supplementary file 3 — Dataset EV2 [file MSB-16-e9416-s003.zip › msb199416-sup-0003-DatasetEV2/benchmarks/s_10x_fit.py]

import numpy as np
import pickle
import sys
import tensorflow as tf
import tcellmatch.api as tm
print(tf.__version__)

# Set global variables.
print("sys.argv", sys.argv)

data_key = str(sys.argv[1])
model_key = str(sys.argv[2])
chain_keys = str(sys.argv[3])
depth_key = str(sys.argv[4])
width_key = str(sys.argv[5])
learning_rate_keys = str(sys.argv[6])
dropout_key = str(sys.argv[7])
label_smoothing_key = str(sys.argv[8])
gridsearch_key = str(sys.argv[9])
covariate_key = str(sys.argv[10])
loss_key = str(sys.argv[11])
split_key = str(sys.argv[12])
aa_embedding_key = str(sys.argv[13])
out_dir = str(sys.argv[14])
in_dir = str(sys.argv[15])

# in, out directories
in_dir = in_dir + "/"
in_dir_vdj = in_dir
out_dir = out_dir + "/"

fns = [in_dir + x for x in [
    "vdj_v1_hs_aggregated_donor1_binarized_matrix.csv",
    "vdj_v1_hs_aggregated_donor2_binarized_matrix.csv",
    "vdj_v1_hs_aggregated_donor3_binarized_matrix.csv",
    "vdj_v1_hs_aggregated_donor4_binarized_matrix.csv"
]]
fns_clonotype = [in_dir + x for x in [
    "vdj_v1_hs_aggregated_donor1_clonotypes.csv",
    "vdj_v1_hs_aggregated_donor2_clonotypes.csv",
    "vdj_v1_hs_aggregated_donor3_clonotypes.csv",
    "vdj_v1_hs_aggregated_donor4_clonotypes.csv"
]]
fns_covar = [in_dir + x for x in [
    "vdj_v1_hs_aggregated_donor1_binarized_matrix_extended_covariates.csv",
    "vdj_v1_hs_aggregated_donor2_binarized_matrix_extended_covariates.csv",
    "vdj_v1_hs_aggregated_donor3_binarized_matrix_extended_covariates.csv",
    "vdj_v1_hs_aggregated_donor4_binarized_matrix_extended_covariates.csv"
]]
fns_iedb = [in_dir_vdj + x for x in [
    "tcell_receptor_table_export_1558607498.csv"
]]
fns_vdjdb = [in_dir_vdj + x for x in [
    "VDJdb.tsv"
]]
fns_vdjdb_10x_matched = [in_dir_vdj + "VDJ_for_10x_table1_peptides/" + x for x in [
    "A0201_ELAGIGILTV_MART-1_Cancer.tsv",
    "A0201_RMFPNAPYL_WT-1.tsv",
    "A1101_IVTDFSVIK_EBNA-3B_EBV.tsv",
    "A0201_GLCTLVAML_BMLF1_EBV.tsv",
    "A0201_SLLMWITQV_NY-ESO-1_Cancer.tsv",
    "B0801_FLRGRAYGL_EBNA-3A_EBV.tsv",
    "A0201_LLFGYPVYV_HTLV-1.tsv",
    "A1101_AVFDRKSDAK_EBNA-3B_EBV.tsv",
    "B3501_IPSINVHHY_pp65_CMV.tsv"
]]
fn_blosum = in_dir + "blosum/BLOSUM50.txt"

# global constants all layer types
#reg_strength = float(1e-5)
if split_key.lower() != "1":
    # Less epochs if splitting?
    if loss_key.lower() in ["cce", "bce", "wbce"]:
        max_epochs_dict = {"bilstm": int(1000), "bigru": int(1000), "sa": int(1000), "conv": int(1000), "linear": int(1000), "noseq": int(1000)}
        patience = int(50)
    else:
        max_epochs_dict = {"bilstm": int(1000), "bigru": int(1000), "sa": int(1000), "conv": int(1000), "linear": int(1000), "noseq": int(1000)}
        patience = int(50)
else:
    if loss_key.lower() in ["cce", "bce", "wbce"]:
        max_epochs_dict = {"bilstm": int(1000), "bigru": int(1000), "sa": int(1000), "conv": int(1000), "linear": int(1000), "noseq": int(1000)}
        patience = int(50)
    else:
        max_epochs_dict = {"bilstm": int(1000), "bigru": int(1000), "sa": int(1000), "conv": int(1000), "linear": int(1000), "noseq": int(1000)}
        patience = int(50)
max_steps_per_epoch = 50  # subset of training data to use epoch-based callbacks more efficiently
max_validation_steps = 1000  # entire validation data
validation_split = float(0.1)
batch_size = int(128)
validation_batch_size = int(1024)
lr_schedule_patience = int(20)

residual_connection = True
act_fun = "relu"
optimizer = "adam"
dtype = tf.float32
label_smoothing_dict = {"1": 0.0, "2": 0.01, "3": 0.05, "4": 0.1}
if aa_embedding_key.lower() == "1x1":
    aa_embedding_dim = int(5)
elif aa_embedding_key.lower() == "none":
    aa_embedding_dim = None
elif aa_embedding_key.lower() == "blosum":
    aa_embedding_dim = None
else:
    assert False, "aa_embedding_key %s" % aa_embedding_key
max_obs_clonotype = int(10)
use_high_signal = True
split_key_dict = {"1": 0, "2": 1}
label_cols_all = [
    'A0101_VTEHDTLLY_IE-1_CMV_binder',
    'A0201_KTWGQYWQV_gp100_Cancer_binder',
    'A0201_ELAGIGILTV_MART-1_Cancer_binder',
    'A0201_CLLWSFQTSA_Tyrosinase_Cancer_binder',
    'A0201_IMDQVPFSV_gp100_Cancer_binder',
    'A0201_SLLMWITQV_NY-ESO-1_Cancer_binder',
    'A0201_KVAELVHFL_MAGE-A3_Cancer_binder',
    'A0201_KVLEYVIKV_MAGE-A1_Cancer_binder',
    'A0201_CLLGTYTQDV_Kanamycin-B-dioxygenase_binder',
    'A0201_LLDFVRFMGV_EBNA-3B_EBV_binder',
    'A0201_LLMGTLGIVC_HPV-16E7_82-91_binder',
    'A0201_CLGGLLTMV_LMP-2A_EBV_binder',
    'A0201_YLLEMLWRL_LMP1_EBV_binder',
    'A0201_FLYALALLL_LMP2A_EBV_binder',
    'A0201_GILGFVFTL_Flu-MP_Influenza_binder',
    'A0201_GLCTLVAML_BMLF1_EBV_binder',
    'A0201_NLVPMVATV_pp65_CMV_binder',
    'A0201_ILKEPVHGV_RT_HIV_binder',
    'A0201_FLASKIGRLV_Ca2-indepen-Plip-A2_binder',
    'A2402_CYTWNQMNL_WT1-(235-243)236M_Y_binder',
    'A0201_RTLNAWVKV_Gag-protein_HIV_binder',
    'A0201_KLQCVDLHV_PSA146-154_binder',
    'A0201_LLFGYPVYV_HTLV-1_binder',
    'A0201_SLFNTVATL_Gag-protein_HIV_binder',
    'A0201_SLYNTVATLY_Gag-protein_HIV_binder',
    'A0201_SLFNTVATLY_Gag-protein_HIV_binder',
    'A0201_RMFPNAPYL_WT-1_binder',
    'A0201_YLNDHLEPWI_BCL-X_Cancer_binder',
    'A0201_MLDLQPETT_16E7_HPV_binder',
    'A0301_KLGGALQAK_IE-1_CMV_binder',
    'A0301_RLRAEAQVK_EMNA-3A_EBV_binder',
    'A0301_RIAAWMATY_BCL-2L1_Cancer_binder',
    'A1101_IVTDFSVIK_EBNA-3B_EBV_binder',
    'A1101_AVFDRKSDAK_EBNA-3B_EBV_binder',
    'B3501_IPSINVHHY_pp65_CMV_binder',
    'A2402_AYAQKIFKI_IE-1_CMV_binder',
    'A2402_QYDPVAALF_pp65_CMV_binder',
    'B0702_QPRAPIRPI_EBNA-6_EBV_binder',
    'B0702_TPRVTGGGAM_pp65_CMV_binder',
    'B0702_RPPIFIRRL_EBNA-3A_EBV_binder',
    'B0702_RPHERNGFTVL_pp65_CMV_binder',
    'B0801_RAKFKQLL_BZLF1_EBV_binder',
    'B0801_ELRRKMMYM_IE-1_CMV_binder',
    'B0801_FLRGRAYGL_EBNA-3A_EBV_binder',
    'A0101_SLEGGGLGY_NC_binder',
    'A0101_STEGGGLAY_NC_binder',
    'A0201_ALIAPVHAV_NC_binder',
    'A2402_AYSSAGASI_NC_binder',
    'B0702_GPAESAAGL_NC_binder',
    'NR(B0801)_AAKGRGAAL_NC_binder'
]
label_cols_high = [
    'A0201_ELAGIGILTV_MART-1_Cancer_binder',
    'A0201_GILGFVFTL_Flu-MP_Influenza_binder',
    'A0201_GLCTLVAML_BMLF1_EBV_binder',
    'A0301_KLGGALQAK_IE-1_CMV_binder',
    'A0301_RLRAEAQVK_EMNA-3A_EBV_binder',
    'A1101_IVTDFSVIK_EBNA-3B_EBV_binder',
    'A1101_AVFDRKSDAK_EBNA-3B_EBV_binder',
    'B0801_RAKFKQLL_BZLF1_EBV_binder'
]
nc_cols = [
    'A0101_SLEGGGLGY_NC',
    'A0101_STEGGGLAY_NC',
    'A0201_ALIAPVHAV_NC',
    'A2402_AYSSAGASI_NC',
    'B0702_GPAESAAGL_NC',
    'NR(B0801)_AAKGRGAAL_NC'
]
if use_high_signal:
    label_cols_touse = label_cols_high
else:
    label_cols_touse = label_cols_all

print(label_cols_touse)
label_cols_dict = {
    "cce": label_cols_touse,
    "bce": label_cols_touse,
    "wbce": label_cols_touse,
    "mse": [x.split("_binder")[0] for x in label_cols_touse],
    "msle": [x.split("_binder")[0] for x in label_cols_touse],
    "poisson": [x.split("_binder")[0] for x in label_cols_touse]
}
nc_cols_dict = {
    "cce": nc_cols,
    "bce": nc_cols,
    "wbce": nc_cols,
    "mse": [x.split("_binder")[0] for x in nc_cols],
    "msle": [x.split("_binder")[0] for x in nc_cols],
    "poisson": [x.split("_binder")[0] for x in nc_cols]
}

# Global constants specific to bilstm/gru layers:
latent_shape_bilstm = 8
width_dict_bilstm = {"1": 32, "2": 64}
depth_dict_bilstm = {"1": 2, "2": 4, "3": 6, "4": 10, "5": 20}
lr_dict_bilstm = {"1": 5 * 1e-3, "2": 5 * 1e-4, "3": 5*1e-5}
dropout_dict_bilstm = {"1": 0, "2": 0.2}
optimize_lstm_for_gpu = True
optimize_gru_for_gpu = True
depth_final_dense_with_covar_bilstm = 3

# Global constants specific to self-attention layers:
attention_size = 8
width_dict_sa = {"1": 32, "2": 64}
depth_dict_sa = {"1": 2, "2": 4, "3": 6, "4": 10, "5": 20}
lr_dict_sa = {"1": 5*1e-3, "2": 5*1e-4, "3": 5*1e-5}
dropout_dict_sa = {"1": 0, "2": 0.2}
depth_final_dense_with_covar_sa = 3

# Global constants specific to convolution layers:
pool_size = 4
pool_stride = None
batch_norm_conv = True
strides = 1
filter_width = 4
width_dict_conv = {"1": 32, "2": 64}
depth_dict_conv = {"1": 6, "2": 10}
lr_dict_conv = {"1": 5*1e-3, "2": 5*1e-4, "3": 5*1e-5}
dropout_dict_conv = {"1": 0, "2": 0.2}
depth_final_dense_with_covar_conv = 3

# Global constants specific to linear layer:
lr_dict_linear = {"1": 5*1e-3, "2": 5*1e-4, "3": 5*1e-5}

# Run model.
# Cross-validation loops.
if covariate_key.lower() in ["s1", "s6"]:
    # Perform leave-one patient out cross-validation across donors.
    cv_range = 4
elif covariate_key.lower() in ["s2", "s3", "s4", "s5", "s7", "s8"]:
    # Perform cross-validation based on cells from all patients.
    cv_range = 3
else:
    raise ValueError("covariate_key %s not recognized" % covariate_key)

# Target set loops.
if split_key.lower() == "1":
    # Perform one fit for all output scalars (multi-task setting).
    labels_list = [label_cols_dict[loss_key.lower()]]
elif split_key.lower() == "2":
    # Perform one fit per output scalar.
    labels_list = [[x] for x in label_cols_dict[loss_key.lower()]]
    if loss_key.lower() == "cce":
        loss_key = "bce"
else:
    raise ValueError("split_key %s not recognized" % split_key)

for chain_key in chain_keys.split("+"):
    for learning_rate_key in learning_rate_keys.split("+"):
        model_id = data_key + "_" + model_key + "_" + aa_embedding_key + "_" + covariate_key + "_" + chain_key + "_" + \
                   loss_key + "_" + split_key + "_" + label_smoothing_key + "_" + \
                   depth_key + "_" + width_key + "_" + learning_rate_key + "_" + dropout_key + "_" + \
                   gridsearch_key
        for li, labels_range in enumerate(labels_list):
            for i in range(cv_range):
                model_id_iter = model_id + "_label" + str(li) + "_cv" + str(i)
                np.random.seed(i)
                run_params = {
                    'data_key': data_key,
                    'model_key': model_key,
                    'chain_key': chain_key,
                    'depth_key': depth_key,
                    'width_key': width_key,
                    'learning_rate_key': learning_rate_key,
                    'label_smoothing_key': label_smoothing_key,
                    'gridsearch_key': gridsearch_key,
                    'covariate_key': covariate_key,
                    'loss_key': loss_key,
                    'split_key': split_key,
                    'aa_embedding_key': aa_embedding_key,
                    'model_id': model_id,
                    'labels_range':  labels_range,
                    'cv': i,
                    'seed': i
                }
                with open(out_dir + "summaries/" + model_id_iter + '_runparams.pickle', 'wb') as f:
                    pickle.dump(obj=run_params, file=f)

                ffn = tm.models.EstimatorFfn()
                if covariate_key.lower() in ["s1", "s6"]:
                    if covariate_key.lower() == "s1":
                        covariate_formula_categ = []
                        covariate_formula_numeric = []
                        fns_covar_to_use = fns_covar
                    elif covariate_key.lower() == "s6":
                        covariate_formula_categ = []
                        covariate_formula_numeric = []
                        fns_covar_to_use = fns_covar
                    else:
                        assert False

                    ffn.read_binarized_matrix(
                        fns=[x for j, x in enumerate(fns) if i != j],
                        fns_clonotype=[x for j, x in enumerate(fns_clonotype) if i != j],
                        is_train=True,
                        chains=chain_key.lower(),
                        covariate_formula_categ=covariate_formula_categ,
                        covariate_formula_numeric=covariate_formula_numeric,
                        add_non_binder_for_softmax=True if loss_key.lower() == "cce" else False,
                        label_cols=labels_range,
                        nc_cols=nc_cols_dict[loss_key.lower()],
                        add_nc_to_covariates=covariate_key.lower() == "s6",
                        fn_blosum=fn_blosum,
                        blosum_encoding=aa_embedding_key.lower() in ["blosum", "1x1"]
                    )
                    ffn.downsample_clonotype(
                        max_obs=max_obs_clonotype,
                        data="train"
                    )
                    # Set a full donor as held-out test set.
                    ffn.read_binarized_matrix(
                        fns=fns[i],
                        fns_clonotype=fns_clonotype[i],
                        is_train=False,
                        chains=chain_key.lower(),
                        covariate_formula_categ=covariate_formula_categ,
                        covariate_formula_numeric=covariate_formula_numeric,
                        add_non_binder_for_softmax=True if loss_key.lower() == "cce" else False,
                        label_cols=labels_range,
                        nc_cols=nc_cols_dict[loss_key.lower()],
                        add_nc_to_covariates=covariate_key.lower() == "s6",
                        fn_blosum=fn_blosum,
                        blosum_encoding=aa_embedding_key.lower() in ["blosum", "1x1"]
                    )
                    ffn.downsample_clonotype(
                        max_obs=max_obs_clonotype,
                        data="test"
                    )
                    depth_final_dense = 1
                elif covariate_key.lower() in ["s2", "s3", "s4", "s5", "s7", "s8"]:
                    if covariate_key.lower() == "s2":
                        covariate_formula_categ = ["donor"]
                        covariate_formula_numeric = []
                        fns_covar_to_use = []
                    elif covariate_key.lower() == "s3":
                        covariate_formula_categ = ["donor"]
                        covariate_formula_numeric = ["sf"]
                        fns_covar_to_use = fns_covar
                    elif covariate_key.lower() == "s4":
                        covariate_formula_categ = ["donor"]
                        covariate_formula_numeric = [
                            "sf", "CD3", "CD19", "CD45RA", "CD4", "CD8a", "CD14", "CD45RO", "CD279_PD-1",
                            "IgG1", "IgG2a", "IgG2b", "CD127", "CD197_CCR7"
                        ]
                        fns_covar_to_use = fns_covar
                    elif covariate_key.lower() == "s5":
                        covariate_formula_categ = []
                        covariate_formula_numeric = ["sf"]
                        fns_covar_to_use = fns_covar
                    elif covariate_key.lower() == "s7":
                        covariate_formula_categ = ["donor"]
                        covariate_formula_numeric = ["sf"]
                        fns_covar_to_use = fns_covar
                    elif covariate_key.lower() == "s8":
                        covariate_formula_categ = ["donor"]
                        covariate_formula_numeric = [
                            "sf", "CD3", "CD19", "CD45RA", "CD4", "CD8a", "CD14", "CD45RO", "CD279_PD-1",
                            "IgG1", "IgG2a", "IgG2b", "CD127", "CD197_CCR7"
                        ]
                        fns_covar_to_use = fns_covar
                    else:
                        assert False

                    ffn.read_binarized_matrix(
                        fns=fns,
                        fns_clonotype=fns_clonotype,
                        fns_covar=fns_covar_to_use,
                        is_train=True,
                        chains=chain_key.lower(),
                        covariate_formula_categ=covariate_formula_categ,
                        covariate_formula_numeric=covariate_formula_numeric,
                        add_non_binder_for_softmax=True if loss_key.lower() == "cce" else False,
                        label_cols=labels_range,
                        nc_cols=nc_cols_dict[loss_key.lower()],
                        add_nc_to_covariates=covariate_key.lower() in ["s7", "s8"],
                        fn_blosum=fn_blosum,
                        blosum_encoding=aa_embedding_key.lower() in ["blosum", "1x1"]
                    )
                    if covariate_key.lower() == "s4":
                        # Log transform protein counts.
                        print("sample of train covariates before and after S4 specific processing.")
                        print(ffn.covariates_train[:5, :])
                        ffn.covariates_train[:, 5:] = np.log(ffn.covariates_train[:, 5:] + 1)
                        print(ffn.covariates_train[:5, :])
                    if covariate_key.lower() == "s8":
                        # Log transform protein counts.
                        print("sample of train covariates before and after S8 specific processing.")
                        print(ffn.covariates_train[:5, :])
                        ffn.covariates_train[:, 5:18] = np.log(ffn.covariates_train[:, 5:18] + 1)
                        print(ffn.covariates_train[:5, :])
                    ffn.downsample_clonotype(max_obs=max_obs_clonotype)
                    # Set randomly sampled cells from all donors as held-out test set.
                    ffn.sample_test_set(test_split=0.25)
                    if model_key.lower() in ["bilstm", "bigru"]:
                        depth_final_dense = depth_final_dense_with_covar_bilstm
                    elif model_key.lower() == "sa":
                        depth_final_dense = depth_final_dense_with_covar_sa
                    elif model_key.lower() == "conv":
                        depth_final_dense = depth_final_dense_with_covar_conv
                    elif model_key.lower() in ["linear", "noseq"]:
                        pass
                    else:
                        assert False, "model_key not recognized"
                else:
                    raise ValueError("covariate_key %s not recognized" % covariate_key)

                # Pad data to transferable length:
                tcr_padding = 80 if chain_key.lower() == "concat" else 40
                ffn.pad_sequence(target_len=tcr_padding, sequence="tcr")
                # Transform labels if necessary:
                if loss_key.lower() in ["mse"]:  # Do not use for msle as this is already logged.
                    ffn.log1p_labels()
                # Downsample larger class in train set if performing binary class prediction.
                if split_key.lower() == "2" and loss_key.lower() not in ["mse", "msle", "poisson"]:
                    ffn.downsample_labels(data="train", multiple_of_min=2)

                # Build model.
                if model_key.lower() == "bilstm":
                    ffn.build_bilstm(
                        topology=[width_dict_bilstm[width_key] for i in range(depth_dict_bilstm[depth_key])],
                        residual_connection=residual_connection,
                        aa_embedding_dim=aa_embedding_dim,
                        depth_final_dense=depth_final_dense,
                        dropout=dropout_dict_bilstm[dropout_key],
                        optimizer="adam",
                        lr=lr_dict_bilstm[learning_rate_key],
                        loss=loss_key.lower(),
                        label_smoothing=label_smoothing_dict[label_smoothing_key],
                        optimize_for_gpu=optimize_lstm_for_gpu,
                        dtype=dtype
                    )
                elif model_key.lower() == "bigru":
                    ffn.build_bigru(
                        topology=[width_dict_bilstm[width_key] for i in range(depth_dict_bilstm[depth_key])],
                        residual_connection=residual_connection,
                        aa_embedding_dim=aa_embedding_dim,
                        depth_final_dense=depth_final_dense,
                        dropout=dropout_dict_bilstm[dropout_key],
                        optimizer="adam",
                        lr=lr_dict_bilstm[learning_rate_key],
                        loss=loss_key.lower(),
                        label_smoothing=label_smoothing_dict[label_smoothing_key],
                        optimize_for_gpu=optimize_gru_for_gpu,
                        dtype=dtype
                    )
                elif model_key.lower() == "sa":
                    ffn.build_self_attention(
                        attention_size=[attention_size for i in range(depth_dict_sa[depth_key])],
                        attention_heads=[width_dict_sa[width_key] for i in range(depth_dict_sa[depth_key])],
                        residual_connection=residual_connection,
                        aa_embedding_dim=aa_embedding_dim,
                        depth_final_dense=depth_final_dense,
                        dropout=dropout_dict_sa[dropout_key],
                        optimizer="adam",
                        lr=lr_dict_sa[learning_rate_key],
                        loss=loss_key.lower(),
                        label_smoothing=label_smoothing_dict[label_smoothing_key],
                        dtype=dtype
                    )
                elif model_key.lower() == "conv":
                    ffn.build_conv(
                        filters=[width_dict_conv[width_key] for i in range(depth_dict_conv[depth_key])],
                        activations=[act_fun for x in range(depth_dict_conv[depth_key])],
                        filter_widths=[filter_width for i in range(depth_dict_conv[depth_key])],
                        strides=[strides for i in range(depth_dict_conv[depth_key])],
                        pool_sizes=[pool_size for i in range(depth_dict_conv[depth_key])],
                        pool_strides=[pool_stride for i in range(depth_dict_conv[depth_key])],
                        batch_norm=batch_norm_conv,
                        aa_embedding_dim=aa_embedding_dim,
                        depth_final_dense=depth_final_dense,
                        dropout=dropout_dict_conv[dropout_key],
                        optimizer="adam",
                        lr=lr_dict_conv[learning_rate_key],
                        loss=loss_key.lower(),
                        label_smoothing=label_smoothing_dict[label_smoothing_key],
                        dtype=dtype
                    )
                elif model_key.lower() == "linear":
                    ffn.build_linear(
                        aa_embedding_dim=aa_embedding_dim,
                        optimizer="adam",
                        lr=lr_dict_linear[learning_rate_key],
                        loss=loss_key.lower(),
                        label_smoothing=label_smoothing_dict[label_smoothing_key],
                        dtype=dtype
                    )
                elif model_key.lower() == "noseq":
                    ffn.build_noseq(
                        optimizer="adam",
                        lr=lr_dict_linear[learning_rate_key],
                        loss=loss_key.lower(),
                        label_smoothing=label_smoothing_dict[label_smoothing_key],
                        dtype=dtype
                    )
                else:
                    assert False, "model_key not recognized"

                # Train.
                ffn.train(
                    epochs=max_epochs_dict[model_key.lower()],
                    max_steps_per_epoch=max_steps_per_epoch,
                    batch_size=batch_size,
                    validation_split=validation_split,
                    validation_batch_size=validation_batch_size,
                    max_validation_steps=max_validation_steps,
                    patience=patience,
                    lr_schedule_min_lr=float(1e-5),
                    lr_schedule_factor=float(0.2),
                    lr_schedule_patience=lr_schedule_patience,
                    log_dir=None  # out_dir+"logs/"+model_id_iter+"/"
                )
                # Extract model and performance.
                ffn.evaluate()
                # Also save transformed predictions on test set if this is the continuous setting:
                if loss_key.lower() in ["msle", "poisson"]:
                    ffn.evaluate_custom(
                        transform="10x_cd8_v1",
                        classification_metrics=True,
                        regression_metrics=True
                    )
                else:
                    ffn.evaluate_custom(
                        transform=None,
                        classification_metrics=True,
                        regression_metrics=False
                    )
                ffn.save_results(
                    fn=out_dir + "summaries/" + model_id_iter
                )
                ffn.save_model_full(
                    fn=out_dir + "models/" + model_id_iter,
                    reduce_size=False,
                    save_yhat=True
                )
                print(ffn.model.training_model.summary())

                # Run model on external test set if model was not trained on TRA only, which shows up too little in data bases.
                if chain_key.lower() != "tra" and split_key.lower() != "2" and loss_key.lower() not in ["msle", "mse", "poisson"]:
                    # Run on external positive test set.
                    ffn.clear_test_data()
                    ffn.read_vdjdb_matched_to_categorical_model(
                        fns=fns_vdjdb_10x_matched,
                        fn_blosum=fn_blosum,
                        blosum_encoding=aa_embedding_key.lower() in ["blosum", "1x1"],
                        is_train=False,
                        same_antigen=True
                    )
                    ffn.assign_clonotype(flavor="manhatten", data="test")
                    ffn.downsample_clonotype(max_obs=max_obs_clonotype, data="test")
                    ffn.evaluate()
                    if loss_key.lower() in ["msle", "poisson"]:
                        ffn.evaluate_custom(
                            transform="10x_cd8_v1",
                            classification_metrics=True,
                            regression_metrics=True
                        )
                    else:
                        ffn.evaluate_custom(
                            transform=None,
                            classification_metrics=True,
                            regression_metrics=False
                        )
                    ffn.save_results(
                        fn=out_dir + "summaries/" + model_id_iter + "_vdjdb_matched"
                    )

                    # Run on external negative test set: VDJdb
                    ffn.clear_test_data()
                    ffn.read_vdjdb_matched_to_categorical_model(
                        fns=fns_vdjdb,
                        fn_blosum=fn_blosum,
                        blosum_encoding=aa_embedding_key.lower() in ["blosum", "1x1"],
                        is_train=False,
                        same_antigen=False
                    )
                    ffn.assign_clonotype(flavor="manhatten", data="test")
                    ffn.downsample_clonotype(max_obs=max_obs_clonotype, data="test")
                    ffn.evaluate()
                    if loss_key.lower() in ["msle", "poisson"]:
                        ffn.evaluate_custom(
                            transform="10x_cd8_v1",
                            classification_metrics=True,
                            regression_metrics=True
                        )
                    else:
                        ffn.evaluate_custom(
                            transform=None,
                            classification_metrics=True,
                            regression_metrics=False
                        )
                    ffn.save_results(
                        fn=out_dir + "summaries/" + model_id_iter + "_vdjdb_unmatched"
                    )

                    # The following sets do not contain TRA sequences.
                    # Run on external negative test set: IEDB
                    ffn.clear_test_data()
                    ffn.read_iedb_matched_to_categorical_model(
                        fns=fns_iedb,
                        fn_blosum=fn_blosum,
                        blosum_encoding=aa_embedding_key.lower() in ["blosum", "1x1"],
                        is_train=False,
                        same_antigen=False
                    )
                    ffn.assign_clonotype(flavor="manhatten", data="test")
                    ffn.downsample_clonotype(max_obs=max_obs_clonotype, data="test")
                    ffn.evaluate()
                    if loss_key.lower() in ["msle", "poisson"]:
                        ffn.evaluate_custom(
                            transform="10x_cd8_v1",
                            classification_metrics=True,
                            regression_metrics=True
                        )
                    else:
                        ffn.evaluate_custom(
                            transform=None,
                            classification_metrics=True,
                            regression_metrics=False
                        )
                    ffn.save_results(
                        fn=out_dir + "summaries/" + model_id_iter + "_iedb_unmatched"
                    )
