# Supplementary material for: Predicting antigen specificity of single T cells based on TCR CDR3 regions
Source: Mol Syst Biol. 2020 Aug 11;16(8):e9416. doi: 10.15252/msb.20199416 (PMC7418512; doi:10.15252/msb.20199416)
Supplement: Supplementary file 3 — Dataset EV2 [file MSB-16-e9416-s003.zip › msb199416-sup-0003-DatasetEV2/benchmarks/s_iedb_categ_fit.py]

import numpy as np
import pandas
import pickle
import sys
import tensorflow as tf
import tcellmatch.api as tm
print(tf.__version__)

# Set global variables.
print("sys.argv", sys.argv)

data_key = str(sys.argv[1])
model_key = str(sys.argv[2])
chain_key = str(sys.argv[3])
aa_key = str(sys.argv[4])
depth_key = str(sys.argv[5])
width_key = str(sys.argv[6])
learning_rate_key = str(sys.argv[7])
dropout_key = str(sys.argv[8])
label_smoothing_key = str(sys.argv[9])
gridsearch_key = str(sys.argv[10])
split_key = str(sys.argv[11])
out_dir = str(sys.argv[12])
in_dir = str(sys.argv[13])
model_id = data_key + "_" + model_key + "_" + chain_key + "_" + aa_key + "_" + label_smoothing_key + "_" + \
           depth_key + "_" + width_key + "_" + learning_rate_key + "_" + dropout_key + "_" + split_key + "_" + \
           gridsearch_key

# in, out directories
in_dir = in_dir + "/"
out_dir = out_dir + "/"

fns_iedb = [in_dir+"tcell_receptor_table_export_1558607498.csv"]
iedb_categ_ids_selected = [
    "GILGFVFTL",
    "NLVPMVATV",
    "GLCTLVAML",
    "LLWNGPMAV",
    "VLFGLGFAI"
]
fns_vdjdb_10x_matched = [in_dir + "VDJ_for_10x_table1_peptides/" + x for x in[
    "A0201_ELAGIGILTV_MART-1_Cancer.tsv",
    "A0201_RMFPNAPYL_WT-1.tsv",
    "A1101_IVTDFSVIK_EBNA-3B_EBV.tsv",
    "A0201_GLCTLVAML_BMLF1_EBV.tsv",
    "A0201_SLLMWITQV_NY-ESO-1_Cancer.tsv",
    "B0801_FLRGRAYGL_EBNA-3A_EBV.tsv",
    "A0201_LLFGYPVYV_HTLV-1.tsv",
    "A1101_AVFDRKSDAK_EBNA-3B_EBV.tsv",
    "B3501_IPSINVHHY_pp65_CMV.tsv"
]]
fn_blosum = in_dir+"blosum/BLOSUM50.txt"
# Extra test sets:
fns_vdjdb = [in_dir+"VDJdb.tsv"]


# global constants all layer types
max_epochs_dict = {
    "nettcr": int(1000), "bilstm": int(1000), "bigru": int(1000), "sa": int(1000),
    "conv": int(1000), "inception": int(1000), "linear": int(1000)
}
max_steps_per_epoch = 50  # subset of training data to use epoch-based callbacks more efficiently
max_validation_steps = 1000  # entire validation data
patience = int(50)
validation_split = float(0.1)
batch_size = int(128)
validation_batch_size = int(1024)
lr_schedule_patience = int(20)

residual_connection = True
act_fun = "relu"
optimizer = "adam"
dtype = tf.float32
label_smoothing_dict = {"1": 0.0, "2": 0.1, "3": 0.2}
aa_embedding_dim = int(5) if aa_key.lower() == "learn" else None
max_obs_clonotype = int(1)

# Global constants specific to bilstm/gru layers:
latent_shape_bilstm = 8
width_dict_bilstm = {"1": 8, "2": 16}
depth_dict_bilstm = {"1": 1, "2": 2, "3": 4, "4": 6, "5": 10}
lr_dict_bilstm = {"1": 5*1e-3, "2": 5*1e-4, "3": 5*1e-5}
dropout_dict_bilstm = {"1": 0, "2": 0.2}
optimize_lstm_for_gpu = True
optimize_gru_for_gpu = True

# Global constants specific to self-attention layers:
attention_size = 8
width_dict_sa = {"1": 8, "2": 16}
depth_dict_sa = {"1": 1, "2": 2, "3": 4, "4": 6, "5": 10}
lr_dict_sa = {"1": 5*1e-3, "2": 5*1e-4, "3": 5*1e-5}
dropout_dict_sa = {"1": 0, "2": 0.2}

# Global constants specific to convolution layers:
pool_size = 4
pool_stride = None
batch_norm_conv = True
strides = 1
filter_width = 4
width_dict_conv = {"1": 32, "2": 64}
depth_dict_conv = {"1": 1, "2": 2, "3": 4, "4": 6, "5": 10}
lr_dict_conv = {"1": 5*1e-4, "2": 5*1e-5}
dropout_dict_conv = {"1": 0, "2": 0.2}

# Global constants specific to inception layers:
width_dict_inception = {"1": 8, "2": 32}
depth_dict_inception = {"1": 1, "2": 2, "3": 4, "4": 5, "5": 10}
lr_dict_inception = {"1": 5*1e-3, "2": 5*1e-4, "3": 5*1e-5}
dropout_dict_inception = {"1": 0, "2": 0.5}
depth_final_dense_inception = 2
n_hidden_inception = 8
final_pool_inception = "max"

# Global constants specific to linear model:
lr_dict_linear = {"1": 5*1e-3, "2": 5*1e-4, "3": 5*1e-5}

# Global constants specific to NetTCR:
lr_dict_nettcr = {"1": 5*1e-3, "2": 5*1e-4, "3": 5*1e-5}
width_dict_nettcr = {"1": [100, 10], "2": [200, 20], "3": [400, 40]}

# Run model.
# Cross-validation loops.
if chain_key.lower() == "separate":
    split_seq = True
elif chain_key.lower() == "concat":
    split_seq = False
else:
    raise ValueError("chain_key %s not recongized" % chain_key)
cv_range = 3

# Target set loops.
iedb_tab = pandas.read_csv(fns_iedb[0]).fillna(value="None")
trb_list = iedb_tab["Chain 2 CDR3 Curated"].values
antigen_list = iedb_tab["Description"].values
idx_to_keep = np.where([x != "None" and y != "None" for x, y in zip(trb_list, antigen_list)])[0]
trb_list = trb_list[idx_to_keep]
antigen_list = antigen_list[idx_to_keep]
if split_key.lower() == "1":
    # Perform one fit for all output scalars (multi-task setting).
    labels_list = [iedb_categ_ids_selected]
    loss = "cce"
elif split_key.lower() == "2":
    # Perform one fit per output scalar.
    # Run this on all antigens with at least 20 hits in raw data.
    antigen_freq = pandas.DataFrame({"antigen": antigen_list, "tcr": trb_list}).groupby("antigen")["tcr"].nunique()
    labels_list = [[x] for x in antigen_freq[antigen_freq > 20].index]
    loss = "bce"
elif split_key.lower() == "3":
    # Train antigen-embedded model on all antigens that occur often and test on all infrequent ones.
    # Do this downsampling later directly on ffn object.
    labels_list = [np.sort(np.unique(antigen_list))]
    labels_list_test = np.sort(np.unique(antigen_list))
    loss = "bce"
else:
    raise ValueError("split_key %s not recognized" % split_key)

for li, labels_range in enumerate(labels_list):
    for i in range(cv_range):
        np.random.seed(i)
        model_id_iter = model_id + "_label" + str(li) + "_cv" + str(i)
        run_params = {
            'data_key': data_key,
            'aa_key': aa_key,
            'model_key': model_key,
            'chain_key': chain_key,
            'depth_key': depth_key,
            'width_key': width_key,
            'learning_rate_key': learning_rate_key,
            'label_smoothing_key': label_smoothing_key,
            'gridsearch_key': gridsearch_key,
            'split_key': split_key,
            'model_id': model_id,
            'labels_range': labels_range,
            'cv': i,
            'seed': i
        }
        with open(out_dir + "summaries/" + model_id_iter + '_runparams.pickle', 'wb') as f:
            pickle.dump(obj=run_params, file=f)

        if split_key.lower() in ["1", "2"]:
            ffn = tm.models.EstimatorBinary()
            ffn.read_iedb_as_categorical_model(
                fns=fns_iedb,
                antigen_ids=labels_range,
                fn_blosum=fn_blosum,
                blosum_encoding=aa_key.lower() in ["blosum", "learn"],
                add_non_binder_for_softmax=split_key.lower() == "1",
                is_train=True
            )
            ffn.assign_clonotype(flavor="manhatten", data="train")
            ffn.downsample_clonotype(max_obs=max_obs_clonotype, data="train")
            ffn.pad_sequence(target_len=40, sequence="tcr")
            # Down-sample larger class and create negative sample in train set if performing binary class prediction.
            if split_key.lower() == "2":
                ffn.downsample_labels(data="train", multiple_of_min=10)
            ffn.sample_test_set(test_split=0.1)
        elif split_key.lower() == "3":
            ffn = tm.models.EstimatorBinary()
            ffn.read_iedb(
                fns=fns_iedb,
                fn_blosum=fn_blosum,
                is_train=True,
                blosum_encoding=aa_key.lower() in ["blosum", "learn"]
            )
            ffn.assign_clonotype(flavor="manhatten", data="train")
            ffn.downsample_clonotype(max_obs=max_obs_clonotype, data="train")
            ffn.remove_antigens_byfreq(min_count=5, data="train")
            ffn.pad_sequence(target_len=40, sequence="tcr")
            ffn.pad_sequence(target_len=25, sequence="antigen")
            ffn.sample_negative_data(is_train=True)
            ffn.read_iedb(
                fns=fns_iedb,
                fn_blosum=fn_blosum,
                is_train=False,
                blosum_encoding=aa_key.lower() in ["blosum", "learn"]
            )
            ffn.remove_antigens_byfreq(max_count=5, data="test")
            ffn.remove_overlapping_antigens(data="test")  # This should not remove anything more.
            ffn.assign_clonotype(flavor="manhatten", data="test")
            ffn.downsample_clonotype(max_obs=max_obs_clonotype, data="test")
            ffn.sample_negative_data(is_train=False)
        else:
            assert False

        # Build model.
        if model_key.lower() == "bilstm":
            ffn.build_bilstm(
                topology=[width_dict_bilstm[width_key] for i in range(depth_dict_bilstm[depth_key])],
                residual_connection=residual_connection,
                aa_embedding_dim=aa_embedding_dim,
                split=split_seq,
                depth_final_dense=int(1),
                dropout=dropout_dict_bilstm[dropout_key],
                optimizer="adam",
                lr=lr_dict_bilstm[learning_rate_key],
                loss=loss,
                label_smoothing=label_smoothing_dict[label_smoothing_key],
                optimize_for_gpu=optimize_lstm_for_gpu,
                dtype=dtype
            )
        elif model_key.lower() == "bigru":
            ffn.build_bigru(
                topology=[width_dict_bilstm[width_key] for i in range(depth_dict_bilstm[depth_key])],
                residual_connection=residual_connection,
                aa_embedding_dim=aa_embedding_dim,
                split=split_seq,
                depth_final_dense=int(1),
                dropout=dropout_dict_bilstm[dropout_key],
                optimizer="adam",
                lr=lr_dict_bilstm[learning_rate_key],
                loss=loss,
                label_smoothing=label_smoothing_dict[label_smoothing_key],
                optimize_for_gpu=optimize_gru_for_gpu,
                dtype=dtype
            )
        elif model_key.lower() == "sa":
            ffn.build_self_attention(
                attention_size=[attention_size for i in range(depth_dict_sa[depth_key])],
                attention_heads=[width_dict_sa[width_key] for i in range(depth_dict_sa[depth_key])],
                residual_connection=residual_connection,
                aa_embedding_dim=aa_embedding_dim,
                depth_final_dense=int(1),
                dropout=dropout_dict_sa[dropout_key],
                optimizer="adam",
                lr=lr_dict_sa[learning_rate_key],
                loss=loss,
                label_smoothing=label_smoothing_dict[label_smoothing_key],
                dtype=dtype
            )
        elif model_key.lower() == "conv":
            ffn.build_conv(
                filters=[width_dict_conv[width_key] for i in range(depth_dict_conv[depth_key])],
                activations=[act_fun for x in range(depth_dict_conv[depth_key])],
                filter_widths=[filter_width for i in range(depth_dict_conv[depth_key])],
                strides=[strides for i in range(depth_dict_conv[depth_key])],
                pool_sizes=[pool_size for i in range(depth_dict_conv[depth_key])],
                pool_strides=[pool_stride for i in range(depth_dict_conv[depth_key])],
                batch_norm=batch_norm_conv,
                aa_embedding_dim=aa_embedding_dim,
                depth_final_dense=int(1),
                dropout=dropout_dict_conv[dropout_key],
                optimizer="adam",
                lr=lr_dict_conv[learning_rate_key],
                loss=loss,
                label_smoothing=label_smoothing_dict[label_smoothing_key],
                dtype=dtype
            )
        elif model_key.lower() == "linear":
            ffn.build_linear(
                aa_embedding_dim=aa_embedding_dim,
                optimizer="adam",
                lr=lr_dict_linear[learning_rate_key],
                loss=loss,
                label_smoothing=label_smoothing_dict[label_smoothing_key],
                dtype=dtype
            )
        elif model_key.lower() == "nettcr":
            ffn.build_nettcr(
                n_filters=width_dict_nettcr[width_key][0],
                n_hid=width_dict_nettcr[width_key][1],
                aa_embedding_dim=aa_embedding_dim,
                dropout=dropout_dict_conv[dropout_key],
                optimizer="adam",
                lr=lr_dict_nettcr[learning_rate_key],
                loss=loss,
                label_smoothing=label_smoothing_dict[label_smoothing_key]
            )
        elif model_key.lower() == "inception":
            ffn.build_inception(
                aa_embedding_dim=aa_embedding_dim,
                split=split_seq,
                n_filters_1x1=[width_dict_inception[width_key] for i in range(depth_dict_inception[depth_key])],
                n_filters_out=[width_dict_inception[width_key] for i in range(depth_dict_inception[depth_key])],
                n_hidden=n_hidden_inception,
                final_pool=final_pool_inception,
                depth_final_dense=depth_final_dense_inception,
                residual_connection=False,
                dropout=dropout_dict_inception[dropout_key],
                optimizer="adam",
                lr=lr_dict_inception[learning_rate_key],
                loss=loss,
                label_smoothing=label_smoothing_dict[label_smoothing_key]
            )
        else:
            assert False, "model_key not recognized"

        # Train.
        ffn.train(
            epochs=max_epochs_dict[model_key.lower()],
            max_steps_per_epoch=max_steps_per_epoch,
            batch_size=batch_size,
            validation_split=validation_split,
            validation_batch_size=validation_batch_size,
            max_validation_steps=max_validation_steps,
            patience=patience,
            lr_schedule_min_lr=float(1e-10),
            lr_schedule_factor=float(0.2),
            lr_schedule_patience=lr_schedule_patience,
            log_dir=None  # out_dir+"logs/"+model_id_iter+"/"
        )
        # Extract model and performance.
        ffn.evaluate()
        ffn.evaluate_custom(
            classification_metrics=True,
            regression_metrics=False
        )
        ffn.save_results(fn=out_dir + "summaries/" + model_id_iter)
        ffn.save_model_full(
            fn=out_dir + "models/" + model_id_iter,
            reduce_size=False,
            save_yhat=True
        )
