# Supplementary material for: Predicting antigen specificity of single T cells based on TCR CDR3 regions
Source: Mol Syst Biol. 2020 Aug 11;16(8):e9416. doi: 10.15252/msb.20199416 (PMC7418512; doi:10.15252/msb.20199416)
Supplement: Supplementary file 3 — Dataset EV2 [file MSB-16-e9416-s003.zip › msb199416-sup-0003-DatasetEV2/benchmarks/s_iedb_cont_fit.py]

import numpy as np
import pickle
import sys
import tensorflow as tf
import tcellmatch.api as tm
print(tf.__version__)

# Set global variables.
print("sys.argv", sys.argv)

data_key = str(sys.argv[1])
model_key = str(sys.argv[2])
chain_key = str(sys.argv[3])
aa_key = str(sys.argv[4])
depth_key = str(sys.argv[5])
width_key = str(sys.argv[6])
learning_rate_key = str(sys.argv[7])
dropout_key = str(sys.argv[8])
label_smoothing_key = str(sys.argv[9])
gridsearch_key = str(sys.argv[10])
out_dir = str(sys.argv[11])
in_dir = str(sys.argv[12])
model_id = data_key + "_" + model_key + "_" + chain_key + "_" + aa_key + "_" + label_smoothing_key + "_" + \
           depth_key + "_" + width_key + "_" + learning_rate_key + "_" + dropout_key + "_" + \
           gridsearch_key

# in, out directories
in_dir = in_dir + "/"
out_dir = out_dir + "/"

fns_iedb = [in_dir+"tcell_receptor_table_export_1558607498.csv"]
fns_vdjdb_10x_matched = [in_dir + "VDJ_for_10x_table1_peptides/" + x for x in[
    "A0201_ELAGIGILTV_MART-1_Cancer.tsv",
    "A0201_RMFPNAPYL_WT-1.tsv",
    "A1101_IVTDFSVIK_EBNA-3B_EBV.tsv",
    "A0201_GLCTLVAML_BMLF1_EBV.tsv",
    "A0201_SLLMWITQV_NY-ESO-1_Cancer.tsv",
    "B0801_FLRGRAYGL_EBNA-3A_EBV.tsv",
    "A0201_LLFGYPVYV_HTLV-1.tsv",
    "A1101_AVFDRKSDAK_EBNA-3B_EBV.tsv",
    "B3501_IPSINVHHY_pp65_CMV.tsv"
]]
fn_blosum = in_dir+"blosum/BLOSUM50.txt"
# Extra test sets:
fns_vdjdb = [in_dir+"VDJdb.tsv"]
label_cols_10x_all = [
    'A0101_VTEHDTLLY_IE-1_CMV_binder',
    'A0201_KTWGQYWQV_gp100_Cancer_binder',
    'A0201_ELAGIGILTV_MART-1_Cancer_binder',
    'A0201_CLLWSFQTSA_Tyrosinase_Cancer_binder',
    'A0201_IMDQVPFSV_gp100_Cancer_binder',
    'A0201_SLLMWITQV_NY-ESO-1_Cancer_binder',
    'A0201_KVAELVHFL_MAGE-A3_Cancer_binder',
    'A0201_KVLEYVIKV_MAGE-A1_Cancer_binder',
    'A0201_CLLGTYTQDV_Kanamycin-B-dioxygenase_binder',
    'A0201_LLDFVRFMGV_EBNA-3B_EBV_binder',
    'A0201_LLMGTLGIVC_HPV-16E7_82-91_binder',
    'A0201_CLGGLLTMV_LMP-2A_EBV_binder',
    'A0201_YLLEMLWRL_LMP1_EBV_binder',
    'A0201_FLYALALLL_LMP2A_EBV_binder',
    'A0201_GILGFVFTL_Flu-MP_Influenza_binder',
    'A0201_GLCTLVAML_BMLF1_EBV_binder',
    'A0201_NLVPMVATV_pp65_CMV_binder',
    'A0201_ILKEPVHGV_RT_HIV_binder',
    'A0201_FLASKIGRLV_Ca2-indepen-Plip-A2_binder',
    'A2402_CYTWNQMNL_WT1-(235-243)236M_Y_binder',
    'A0201_RTLNAWVKV_Gag-protein_HIV_binder',
    'A0201_KLQCVDLHV_PSA146-154_binder',
    'A0201_LLFGYPVYV_HTLV-1_binder',
    'A0201_SLFNTVATL_Gag-protein_HIV_binder',
    'A0201_SLYNTVATLY_Gag-protein_HIV_binder',
    'A0201_SLFNTVATLY_Gag-protein_HIV_binder',
    'A0201_RMFPNAPYL_WT-1_binder',
    'A0201_YLNDHLEPWI_BCL-X_Cancer_binder',
    'A0201_MLDLQPETT_16E7_HPV_binder',
    'A0301_KLGGALQAK_IE-1_CMV_binder',
    'A0301_RLRAEAQVK_EMNA-3A_EBV_binder',
    'A0301_RIAAWMATY_BCL-2L1_Cancer_binder',
    'A1101_IVTDFSVIK_EBNA-3B_EBV_binder',
    'A1101_AVFDRKSDAK_EBNA-3B_EBV_binder',
    'B3501_IPSINVHHY_pp65_CMV_binder',
    'A2402_AYAQKIFKI_IE-1_CMV_binder',
    'A2402_QYDPVAALF_pp65_CMV_binder',
    'B0702_QPRAPIRPI_EBNA-6_EBV_binder',
    'B0702_TPRVTGGGAM_pp65_CMV_binder',
    'B0702_RPPIFIRRL_EBNA-3A_EBV_binder',
    'B0702_RPHERNGFTVL_pp65_CMV_binder',
    'B0801_RAKFKQLL_BZLF1_EBV_binder',
    'B0801_ELRRKMMYM_IE-1_CMV_binder',
    'B0801_FLRGRAYGL_EBNA-3A_EBV_binder',
    'A0101_SLEGGGLGY_NC_binder',
    'A0101_STEGGGLAY_NC_binder',
    'A0201_ALIAPVHAV_NC_binder',
    'A2402_AYSSAGASI_NC_binder',
    'B0702_GPAESAAGL_NC_binder',
    'NR(B0801)_AAKGRGAAL_NC_binder'
]
fns_10x_cd8 = [in_dir + x for x in [
    "vdj_v1_hs_aggregated_donor1_binarized_matrix.csv",
    "vdj_v1_hs_aggregated_donor2_binarized_matrix.csv",
    "vdj_v1_hs_aggregated_donor3_binarized_matrix.csv",
    "vdj_v1_hs_aggregated_donor4_binarized_matrix.csv"
]]
fns_10x_cd8_clonotype = [in_dir + x for x in [
    "vdj_v1_hs_aggregated_donor1_clonotypes.csv",
    "vdj_v1_hs_aggregated_donor2_clonotypes.csv",
    "vdj_v1_hs_aggregated_donor3_clonotypes.csv",
    "vdj_v1_hs_aggregated_donor4_clonotypes.csv"
]]

# global constants all layer types
max_epochs_dict = {
    "nettcr": int(1000), "bilstm": int(1000), "bigru": int(1000), "sa": int(1000),
    "conv": int(1000), "inception": int(1000), "linear": int(1000)
}
max_steps_per_epoch = 50  # subset of training data to use epoch-based callbacks more efficiently
max_validation_steps = 1000  # entire validation data
patience = int(50)
validation_split = float(0.1)
batch_size = int(128)
validation_batch_size = int(1024)
lr_schedule_patience = int(20)

residual_connection = True
act_fun = "relu"
optimizer = "adam"
loss = "bce"
dtype = tf.float32
label_smoothing_dict = {"1": 0.0, "2": 0.1, "3": 0.2}
aa_embedding_dim = int(5) if aa_key.lower() == "learn" else None
max_obs_clonotype = int(1)

# Global constants specific to bilstm/gru layers:
latent_shape_bilstm = 8
width_dict_bilstm = {"1": 8, "2": 16}
depth_dict_bilstm = {"1": 1, "2": 2, "3": 4, "4": 6, "5": 10}
lr_dict_bilstm = {"1": 5*1e-3, "2": 5*1e-4, "3": 5*1e-5}
dropout_dict_bilstm = {"1": 0, "2": 0.2}
optimize_lstm_for_gpu = True
optimize_gru_for_gpu = True

# Global constants specific to self-attention layers:
attention_size = 8
width_dict_sa = {"1": 8, "2": 16}
depth_dict_sa = {"1": 1, "2": 2, "3": 4, "4": 6, "5": 10}
lr_dict_sa = {"1": 5*1e-3, "2": 5*1e-4, "3": 5*1e-5}
dropout_dict_sa = {"1": 0, "2": 0.2}

# Global constants specific to convolution layers:
pool_size = 4
pool_stride = None
batch_norm_conv = True
strides = 1
filter_width = 4
width_dict_conv = {"1": 32, "2": 64}
depth_dict_conv = {"1": 1, "2": 2, "3": 4, "4": 6, "5": 10}
lr_dict_conv = {"1": 5*1e-4, "2": 5*1e-5}
dropout_dict_conv = {"1": 0, "2": 0.2}

# Global constants specific to inception layers:
width_dict_inception = {"1": 8, "2": 32}
depth_dict_inception = {"1": 1, "2": 2, "3": 4, "4": 5, "5": 10}
lr_dict_inception = {"1": 5*1e-3, "2": 5*1e-4, "3": 5*1e-5}
dropout_dict_inception = {"1": 0, "2": 0.5}
depth_final_dense_inception = 2
n_hidden_inception = 8
final_pool_inception = "max"

# Global constants specific to linear model:
lr_dict_linear = {"1": 5*1e-3, "2": 5*1e-4, "3": 5*1e-5}

# Global constants specific to NetTCR:
lr_dict_nettcr = {"1": 5*1e-3, "2": 5*1e-4, "3": 5*1e-5}
width_dict_nettcr = {"1": [100, 10], "2": [200, 20], "3": [400, 40]}

# Run model.
# Cross-validation loops.
if chain_key.lower() == "separate":
    split_seq = True
elif chain_key.lower() == "concat":
    split_seq = False
else:
    raise ValueError("chain_key %s not recongized" % chain_key)
cv_range = 3
for i in range(cv_range):
    np.random.seed(i)
    model_id_iter = model_id + "_cv" + str(i)
    run_params = {
        'data_key': data_key,
        'aa_key': aa_key,
        'model_key': model_key,
        'chain_key': chain_key,
        'depth_key': depth_key,
        'width_key': width_key,
        'learning_rate_key': learning_rate_key,
        'label_smoothing_key': label_smoothing_key,
        'gridsearch_key': gridsearch_key,
        'model_id': model_id,
        'cv': i,
        'seed': i
    }
    with open(out_dir + "summaries/" + model_id_iter + '_runparams.pickle', 'wb') as f:
        pickle.dump(obj=run_params, file=f)

    ffn = tm.models.EstimatorBinary()
    ffn.read_iedb(
        fns=fns_iedb,
        fn_blosum=fn_blosum,
        is_train=True,
        blosum_encoding=aa_key.lower() in ["blosum", "learn"]
    )
    ffn.assign_clonotype(flavor="manhatten", data="train")
    ffn.downsample_clonotype(max_obs=max_obs_clonotype, data="train")
    ffn.pad_sequence(target_len=40, sequence="tcr")
    ffn.pad_sequence(target_len=25, sequence="antigen")
    ffn.sample_test_set(test_split=0.1)
    ffn.remove_overlapping_tcrs(data="test")
    ffn.sample_negative_data(is_train=True)
    ffn.sample_negative_data(is_train=False)

    # Build model.
    if model_key.lower() == "bilstm":
        ffn.build_bilstm(
            topology=[width_dict_bilstm[width_key] for i in range(depth_dict_bilstm[depth_key])],
            residual_connection=residual_connection,
            aa_embedding_dim=aa_embedding_dim,
            split=split_seq,
            depth_final_dense=int(1),
            dropout=dropout_dict_bilstm[dropout_key],
            optimizer="adam",
            lr=lr_dict_bilstm[learning_rate_key],
            loss=loss,
            label_smoothing=label_smoothing_dict[label_smoothing_key],
            optimize_for_gpu=optimize_lstm_for_gpu,
            dtype=dtype
        )
    elif model_key.lower() == "bigru":
        ffn.build_bigru(
            topology=[width_dict_bilstm[width_key] for i in range(depth_dict_bilstm[depth_key])],
            residual_connection=residual_connection,
            aa_embedding_dim=aa_embedding_dim,
            split=split_seq,
            depth_final_dense=int(1),
            dropout=dropout_dict_bilstm[dropout_key],
            optimizer="adam",
            lr=lr_dict_bilstm[learning_rate_key],
            loss=loss,
            label_smoothing=label_smoothing_dict[label_smoothing_key],
            optimize_for_gpu=optimize_gru_for_gpu,
            dtype=dtype
        )
    elif model_key.lower() == "sa":
        ffn.build_self_attention(
            attention_size=[attention_size for i in range(depth_dict_sa[depth_key])],
            attention_heads=[width_dict_sa[width_key] for i in range(depth_dict_sa[depth_key])],
            residual_connection=residual_connection,
            aa_embedding_dim=aa_embedding_dim,
            depth_final_dense=int(1),
            dropout=dropout_dict_sa[dropout_key],
            optimizer="adam",
            lr=lr_dict_sa[learning_rate_key],
            loss=loss,
            label_smoothing=label_smoothing_dict[label_smoothing_key],
            dtype=dtype
        )
    elif model_key.lower() == "conv":
        ffn.build_conv(
            filters=[width_dict_conv[width_key] for i in range(depth_dict_conv[depth_key])],
            activations=[act_fun for x in range(depth_dict_conv[depth_key])],
            filter_widths=[filter_width for i in range(depth_dict_conv[depth_key])],
            strides=[strides for i in range(depth_dict_conv[depth_key])],
            pool_sizes=[pool_size for i in range(depth_dict_conv[depth_key])],
            pool_strides=[pool_stride for i in range(depth_dict_conv[depth_key])],
            batch_norm=batch_norm_conv,
            aa_embedding_dim=aa_embedding_dim,
            depth_final_dense=int(1),
            dropout=dropout_dict_conv[dropout_key],
            optimizer="adam",
            lr=lr_dict_conv[learning_rate_key],
            loss=loss,
            label_smoothing=label_smoothing_dict[label_smoothing_key],
            dtype=dtype
        )
    elif model_key.lower() == "linear":
        ffn.build_linear(
            aa_embedding_dim=aa_embedding_dim,
            optimizer="adam",
            lr=lr_dict_linear[learning_rate_key],
            loss=loss,
            label_smoothing=label_smoothing_dict[label_smoothing_key],
            dtype=dtype
        )
    elif model_key.lower() == "nettcr":
        ffn.build_nettcr(
            n_filters=width_dict_nettcr[width_key][0],
            n_hid=width_dict_nettcr[width_key][1],
            aa_embedding_dim=aa_embedding_dim,
            dropout=dropout_dict_conv[dropout_key],
            optimizer="adam",
            lr=lr_dict_nettcr[learning_rate_key],
            loss=loss,
            label_smoothing=label_smoothing_dict[label_smoothing_key]
        )
    elif model_key.lower() == "inception":
        ffn.build_inception(
            aa_embedding_dim=aa_embedding_dim,
            split=split_seq,
            n_filters_1x1=[width_dict_inception[width_key] for i in range(depth_dict_inception[depth_key])],
            n_filters_out=[width_dict_inception[width_key] for i in range(depth_dict_inception[depth_key])],
            n_hidden=n_hidden_inception,
            final_pool=final_pool_inception,
            depth_final_dense=depth_final_dense_inception,
            residual_connection=False,
            dropout=dropout_dict_inception[dropout_key],
            optimizer="adam",
            lr=lr_dict_inception[learning_rate_key],
            loss=loss,
            label_smoothing=label_smoothing_dict[label_smoothing_key]
        )
    else:
        assert False, "model_key not recognized"

    # Train.
    ffn.train(
        epochs=max_epochs_dict[model_key.lower()],
        max_steps_per_epoch=max_steps_per_epoch,
        batch_size=batch_size,
        validation_split=validation_split,
        validation_batch_size=validation_batch_size,
        max_validation_steps=max_validation_steps,
        patience=patience,
        lr_schedule_min_lr=float(1e-10),
        lr_schedule_factor=float(0.2),
        lr_schedule_patience=lr_schedule_patience,
        log_dir=None  # out_dir+"logs/"+model_id+"_"+str(i)+"/"
    )
    # Extract model and performance.
    ffn.evaluate()
    ffn.evaluate_custom(
        classification_metrics=True,
        regression_metrics=False
    )
    ffn.save_results(fn=out_dir + "summaries/" + model_id_iter)
    ffn.save_model_full(
        fn=out_dir + "models/" + model_id_iter,
        reduce_size=False,
        save_yhat=True
    )

    # Evaluate model on other data.
    # 1. VDJdb
    ffn.clear_test_data()
    ffn.read_vdjdb(
        fns=fns_vdjdb,
        fn_blosum=fn_blosum,
        blosum_encoding=aa_key.lower() in ["blosum", "learn"],
        chains="trb",
        is_train=False
    )
    ffn.remove_overlapping_antigens(data="test")
    ffn.assign_clonotype(flavor="manhatten", data="test")
    ffn.downsample_clonotype(max_obs=max_obs_clonotype, data="test")
    ffn.sample_negative_data(is_train=False)
    ffn.evaluate()
    ffn.evaluate_custom(
        classification_metrics=True,
        regression_metrics=False
    )
    ffn.save_results(fn=out_dir + "summaries/" + model_id_iter + "_vdjdb")

    # 2. 10x CD8
    ffn.clear_test_data()
    ffn.read_binarized_matrix(
        fns=fns_10x_cd8,
        fns_clonotype=fns_10x_cd8_clonotype,
        fn_blosum=fn_blosum,
        chains="trb",
        add_non_binder_for_softmax=False,
        label_cols=label_cols_10x_all,
        blosum_encoding=aa_key.lower() in ["blosum", "learn"],
        is_train=False
    )
    ffn.downsample_clonotype(max_obs=max_obs_clonotype, data="test")
    ffn.divide_multilabel_observations_by_label(is_train=False, down_sample_negative=True)
    # Do not remove antigen overlap so that models can be compared on seen antigens too.
    ffn.evaluate()
    ffn.evaluate_custom(
        classification_metrics=True,
        regression_metrics=False
    )
    ffn.save_results(fn=out_dir + "summaries/" + model_id_iter + "_10x_cd8")
