# Supplementary material for: Predicting antigen specificity of single T cells based on TCR CDR3 regions
Source: Mol Syst Biol. 2020 Aug 11;16(8):e9416. doi: 10.15252/msb.20199416 (PMC7418512; doi:10.15252/msb.20199416)
Supplement: Supplementary file 3 — Dataset EV2 [file MSB-16-e9416-s003.zip › msb199416-sup-0003-DatasetEV2/benchmarks/slurm/s_iedb_categ/run_all_s_iedb_categ.sh]

#!/bin/bash

sh s_gridsearch_bigru_extrapolate_antigens.sh
sh s_gridsearch_inception.sh
sh s_gridsearch_inception_extrapolate_antigens.sh
sh s_gridsearch_inception_split.sh
sh s_gridsearch_linear.sh
sh s_gridsearch_linear_extrapolate_antigens.sh
sh s_gridsearch_linear_split.sh
