# Supplementary material for: Predicting antigen specificity of single T cells based on TCR CDR3 regions
Source: Mol Syst Biol. 2020 Aug 11;16(8):e9416. doi: 10.15252/msb.20199416 (PMC7418512; doi:10.15252/msb.20199416)
Supplement: Supplementary file 3 — Dataset EV2 [file MSB-16-e9416-s003.zip › msb199416-sup-0003-DatasetEV2/benchmarks/slurm/s_iedb_categ/s_gridsearch_inception_split.sh]

#!/bin/bash

MODEL_KEY="INCEPTION"
DEPTH_KEYS=("1" "2" "3")
WIDTH_KEYS=("1")
LEARNING_RATE_KEYS=("1")
DROPOUT_RATE_KEYS=("1")
LABEL_SMOOTHING_KEYS=("1" "2")
CHAIN_KEYS=("SEPARATE")
AA_KEYS=("NONE" "BLOSUM")
DATA_KEY="iedb"
SPLIT_KEY="2"
GS_KEY="s_inception_split"
RESULTS_PATH=${OUT_PATH_BASE}/iedb_categ/${GS_KEY}

rm -rf ${RESULTS_PATH}/jobs/*
rm -rf ${RESULTS_PATH}/logs/*
rm -rf ${RESULTS_PATH}/models/*
rm -rf ${RESULTS_PATH}/summaries/*
rm -rf ${RESULTS_PATH}/weights/*
mkdir -p ${RESULTS_PATH}/jobs
mkdir -p ${RESULTS_PATH}/logs
mkdir -p ${RESULTS_PATH}/models
mkdir -p ${RESULTS_PATH}/summaries
mkdir -p ${RESULTS_PATH}/weights

for a in ${AA_KEYS[@]}; do
    for c in ${CHAIN_KEYS[@]}; do
        for d in ${DEPTH_KEYS[@]}; do
            for w in ${WIDTH_KEYS[@]}; do
                for lr in ${LEARNING_RATE_KEYS[@]}; do
                    for dr in ${DROPOUT_RATE_KEYS[@]}; do
                        for ls in ${LABEL_SMOOTHING_KEYS[@]}; do
                            job_file="${RESULTS_PATH}/jobs/run_${MODEL_KEY}_${SPLIT_KEY}_${c}_${a}_${d}_${w}_${lr}_${dr}_${ls}.cmd"
                            echo "#!/bin/bash
#SBATCH -J ${MODEL_KEY}_${c}_${a}_${d}_${w}_${lr}_${dr}_${ls}_${DATA_KEY}_${SPLIT_KEY}_categ
#SBATCH -o ${RESULTS_PATH}/jobs/run_${MODEL_KEY}_${SPLIT_KEY}_${c}_${a}_${d}_${w}_${lr}_${dr}_${ls}.out
#SBATCH -e ${RESULTS_PATH}/jobs/run_${MODEL_KEY}_${SPLIT_KEY}_${c}_${a}_${d}_${w}_${lr}_${dr}_${ls}.err
#SBATCH -p ${PARTITION}
#SBATCH -t 2-00:00:00
#SBATCH -c 10
#SBATCH --exclude=icb-gpusrv01,icb-gpusrv02
#SBATCH --mem=60G
#SBATCH --gres=gpu:1
#SBATCH --nice=10000
source ~/.bash_profile
conda activate tcellmatchgpu
python ${CODE_PATH}/tcellmatch/tcellmatch/benchmarks/s_iedb_categ_fit.py $DATA_KEY $MODEL_KEY $c $a $d $w $lr $dr $ls $GS_KEY $SPLIT_KEY ${RESULTS_PATH} ${DATA_PATH_BASE}
" > $job_file
                            sbatch $job_file
                        done
                    done
                done
            done
        done
    done
done
