# Supplementary material for: Predicting antigen specificity of single T cells based on TCR CDR3 regions
Source: Mol Syst Biol. 2020 Aug 11;16(8):e9416. doi: 10.15252/msb.20199416 (PMC7418512; doi:10.15252/msb.20199416)
Supplement: Supplementary file 3 — Dataset EV2 [file MSB-16-e9416-s003.zip › msb199416-sup-0003-DatasetEV2/benchmarks/slurm/s3_10x/run_all_s3.sh]

#!/bin/bash

sh s3_gridsearch_bigru_cce_1x1.sh
sh s3_gridsearch_bigru_cce_smoothing.sh
sh s3_gridsearch_inception_msle_1x1.sh
sh s3_gridsearch_linear_cce_noaa_split.sh
sh s3_gridsearch_noseq_msle_1x1.sh
sh s3_gridsearch_bigru_cce_1x1_split.sh
sh s3_gridsearch_bigru_msle_1x1.sh
sh s3_gridsearch_linear_cce_1x1.sh
sh s3_gridsearch_linear_msle_1x1.sh
sh s3_gridsearch_sa_cce.sh
sh s3_gridsearch_bigru_cce_blosum.sh
sh s3_gridsearch_bigru_msle_1x1_split.sh
sh s3_gridsearch_linear_cce_1x1_split.sh
sh s3_gridsearch_linear_msle_1x1_split.sh
sh s3_gridsearch_sa_msle.sh
sh s3_gridsearch_bigru_cce_blosum_split.sh
sh s3_gridsearch_bilstm_cce_1x1.sh
sh s3_gridsearch_linear_cce_blosum.sh
sh s3_gridsearch_linear_msle_blosum.sh
sh s3_gridsearch_bigru_cce_noaa.sh
sh s3_gridsearch_bilstm_msle_1x1.sh
sh s3_gridsearch_linear_cce_blosum_split.sh
sh s3_gridsearch_linear_msle_noaa.sh
sh s3_gridsearch_bigru_cce_noaa_split.sh
sh s3_gridsearch_inception_cce_1x1.sh
sh s3_gridsearch_linear_cce_noaa.sh
sh s3_gridsearch_noseq_cce_1x1.sh
