# Supplementary material for: Predicting antigen specificity of single T cells based on TCR CDR3 regions
Source: Mol Syst Biol. 2020 Aug 11;16(8):e9416. doi: 10.15252/msb.20199416 (PMC7418512; doi:10.15252/msb.20199416)
Supplement: Supplementary file 3 — Dataset EV2 [file MSB-16-e9416-s003.zip › msb199416-sup-0003-DatasetEV2/benchmarks/slurm/s4_10x/run_all_s4.sh]

#!/bin/bash

sh s4_gridsearch_bigru_cce_1x1.sh
sh s4_gridsearch_bigru_msle_1x1.sh
sh s4_gridsearch_linear_cce_1x1.sh
sh s4_gridsearch_linear_msle_1x1.sh
sh s4_gridsearch_linear_msle_1x1_split.sh
sh s4_gridsearch_noseq_cce_1x1.sh
sh s4_gridsearch_noseq_msle_1x1.sh
sh s4_gridsearch_sa_cce_1x1.sh
