# Supplementary material for: Predicting antigen specificity of single T cells based on TCR CDR3 regions
Source: Mol Syst Biol. 2020 Aug 11;16(8):e9416. doi: 10.15252/msb.20199416 (PMC7418512; doi:10.15252/msb.20199416)
Supplement: Supplementary file 3 — Dataset EV2 [file MSB-16-e9416-s003.zip › msb199416-sup-0003-DatasetEV2/benchmarks/slurm/s4_10x/s4_gridsearch_linear_cce_1x1.sh]

#!/bin/bash

MODEL_KEY="LINEAR"
AA_EMBEDDING_KEY="1X1"
DEPTH_KEYS=("1")
WIDTH_KEYS=("1")
LEARNING_RATE_KEYS=("1" "2")
DROPOUT_RATE_KEYS=("1")
LABEL_SMOOTHING_KEYS=("1")
CHAIN_RATE_KEYS=("TRA" "TRB" "CONCAT")
DATA_KEY="10x_cd8"
COVARIATE_KEY="S4"
COST_KEY="CCE"
SPLIT_KEY="1"
GS_KEY="s4_linear_cce_1x1"
RESULTS_PATH=${OUT_PATH_BASE}/10x_cd8/${GS_KEY}

rm -rf ${RESULTS_PATH}/jobs/*
rm -rf ${RESULTS_PATH}/logs/*
rm -rf ${RESULTS_PATH}/models/*
rm -rf ${RESULTS_PATH}/summaries/*
rm -rf ${RESULTS_PATH}/weights/*
mkdir -p ${RESULTS_PATH}/jobs
mkdir -p ${RESULTS_PATH}/logs
mkdir -p ${RESULTS_PATH}/models
mkdir -p ${RESULTS_PATH}/summaries
mkdir -p ${RESULTS_PATH}/weights

for c in ${CHAIN_RATE_KEYS[@]}; do
    for d in ${DEPTH_KEYS[@]}; do
        for w in ${WIDTH_KEYS[@]}; do
            for lr in ${LEARNING_RATE_KEYS[@]}; do
                for dr in ${DROPOUT_RATE_KEYS[@]}; do
                    for ls in ${LABEL_SMOOTHING_KEYS[@]}; do
                        job_file="${RESULTS_PATH}/jobs/run_${MODEL_KEY}_${AA_EMBEDDING_KEY}_${COVARIATE_KEY}_${COST_KEY}_${SPLIT_KEY}_${c}_${d}_${w}_${lr}_${dr}_${ls}.cmd"
                        echo "#!/bin/bash
#SBATCH -J ${MODEL_KEY}_${AA_EMBEDDING_KEY}_${COVARIATE_KEY}_${COST_KEY}_${SPLIT_KEY}_${c}_${d}_${w}_${lr}_${dr}_${ls}_${DATA_KEY}
#SBATCH -o ${RESULTS_PATH}/jobs/run_${MODEL_KEY}_${AA_EMBEDDING_KEY}_${COVARIATE_KEY}_${COST_KEY}_${SPLIT_KEY}_${c}_${d}_${w}_${lr}_${dr}_${ls}.out
#SBATCH -e ${RESULTS_PATH}/jobs/run_${MODEL_KEY}_${AA_EMBEDDING_KEY}_${COVARIATE_KEY}_${COST_KEY}_${SPLIT_KEY}_${c}_${d}_${w}_${lr}_${dr}_${ls}.err
#SBATCH -p ${PARTITION}
#SBATCH -t 2-00:00:00
#SBATCH -c 6
#SBATCH --mem=14G
#SBATCH --gres=gpu:1
#SBATCH --nice=10000
source ~/.bash_profile
conda activate tcellmatchgpu
python ${CODE_PATH}/tcellmatch/tcellmatch/benchmarks/s_10x_fit.py $DATA_KEY $MODEL_KEY $c $d $w $lr $dr $ls $GS_KEY $COVARIATE_KEY $COST_KEY $SPLIT_KEY $AA_EMBEDDING_KEY ${RESULTS_PATH} ${DATA_PATH_BASE}
" > $job_file
                        sbatch $job_file
                    done
                done
            done
        done
    done
done
