# Supplementary material for: Predicting antigen specificity of single T cells based on TCR CDR3 regions
Source: Mol Syst Biol. 2020 Aug 11;16(8):e9416. doi: 10.15252/msb.20199416 (PMC7418512; doi:10.15252/msb.20199416)
Supplement: Supplementary file 4 — Dataset EV3 [file MSB-16-e9416-s004.zip]

Archive with 12 entries (11 files):
- msb199416-sup-0004-DatasetEV3/.DS_Store
- msb199416-sup-0004-DatasetEV3/.ipynb_checkpoints/
- msb199416-sup-0004-DatasetEV3/.ipynb_checkpoints/exploration_iedb_data-checkpoint.ipynb
- msb199416-sup-0004-DatasetEV3/.ipynb_checkpoints/exploration_pMHC_Cd8_data-checkpoint.ipynb
- msb199416-sup-0004-DatasetEV3/.ipynb_checkpoints/model_benchmarks-checkpoint.ipynb
- msb199416-sup-0004-DatasetEV3/.ipynb_checkpoints/single_cell_analysis-checkpoint.ipynb
- msb199416-sup-0004-DatasetEV3/exploration_iedb_data.ipynb
- msb199416-sup-0004-DatasetEV3/exploration_pMHC_Cd8_data.ipynb
- msb199416-sup-0004-DatasetEV3/exploration_vdjdb_data.ipynb
- msb199416-sup-0004-DatasetEV3/model_benchmarks.ipynb
- msb199416-sup-0004-DatasetEV3/README.txt
- msb199416-sup-0004-DatasetEV3/single_cell_analysis.ipynb
