# Supplementary material for: Predicting antigen specificity of single T cells based on TCR CDR3 regions
Source: Mol Syst Biol. 2020 Aug 11;16(8):e9416. doi: 10.15252/msb.20199416 (PMC7418512; doi:10.15252/msb.20199416)
Supplement: Supplementary file 4 — Dataset EV3 [file MSB-16-e9416-s004.zip › msb199416-sup-0004-DatasetEV3/exploration_iedb_data.ipynb]

# %% [code]
%load_ext autoreload
%autoreload 2

import logging
import matplotlib.pyplot as plt
import numpy as np
import os
import pandas
import pickle
import scanpy.api as sc
import scipy
import seaborn as sns
from sklearn import decomposition
import time
import umap

datadir = '.'
outdir = '.'
figir = '.'

sc.logging.print_version_and_date()
sc.settings.verbosity = 3

# %% [code]
import matplotlib.pylab as pylab
params = {
    'legend.fontsize': 'x-large',
    'axes.labelsize': 'x-large',
    'axes.titlesize':'x-large',
    'xtick.labelsize':'x-large',
    'ytick.labelsize':'x-large'
}
pylab.rcParams.update(params)

# %% [markdown]
This notebook contains an overview of the IEDB dataset.

# %% [markdown]
This notebook creates the panels:
    - Fig. 4c

# %% [markdown]
# Read data

# %% [markdown]
Read observed TCRs:

# %% [code]
iedb = pandas.read_csv(datadir+"tcell_receptor_table_export_1558607498.csv").fillna(value="None")
iedb_trb = iedb["Chain 2 CDR3 Curated"].values
iedb_antigen = iedb["Description"].values

# %% [markdown]
Take out None observations:

# %% [code]
idx_to_keep = np.where([x != "None" and y != "None" for x, y in zip(iedb_trb, iedb_antigen)])[0]
iedb_trb = iedb_trb[idx_to_keep]
iedb_antigen = iedb_antigen[idx_to_keep]

# %% [code]
print("Number of TRBs in data base: %i" % len(iedb_trb))

# %% [markdown]
# Assign TRBs to clonotypes

# %% [markdown]
## Explore heterogeneity

# %% [code]
def format_one_hot(
        x: list
) -> np.ndarray:
    """
    :param x: Input as list (length observations) of lists with strings of amino acid code of each chain.
    :return: 3D tensor [observations, amino acid position, amino acid embedding]
        One-hot encoded input.
    """
    aa_list = [
        'C', 'D', 'S', 'Q', 'K',
        'I', 'P', 'T', 'F', 'N',
        'G', 'H', 'L', 'R', 'W',
        'A', 'V', 'E', 'Y', 'M',
        '_'
    ]
    idx_list = np.arange(0, len(aa_list))
    dict_aa = dict(zip(aa_list, idx_list))
    dim_aa = len(dict_aa)
    
    # Remove sequences that contain amino acids that are not in list.
    keys_not_accounted_for = []
    x_clean = []
    for xx in x:
        if np.any([aa not in aa_list for aa in xx]):
            keys_not_accounted_for.extend([aa for aa in xx if aa not in aa_list])
        else:
            x_clean.append(xx)
    print(np.unique(np.array(keys_not_accounted_for)))
    
    dim_obs = len(x_clean)
    dim_pos = np.max([len(xi) for xi in x_clean])
    x_onehot = np.zeros([dim_obs, dim_pos, dim_aa])  # Second last dimension to use conv2d
    for i, xi in enumerate(x_clean):
        # Strip of empty space.
        xi = "".join(xi.split(" "))
        # Write missing string if chain not found.
        for k, aa in enumerate(xi):
            x_onehot[i, k, dict_aa[aa]] = 1
        # Fill remaining positions as None.
        for k in np.arange(len(xi), dim_pos):
            x_onehot[i, k, dict_aa['_']] = 1

    return x_onehot, x_clean, keys_not_accounted_for

# %% [markdown]
Compute amino-acid embedding:

# %% [code]
iedb_trb_oh, iedb_trb_clean, keys_not_accounted_for = format_one_hot(iedb_trb)

# %% [code]
print("%i out of %i TRB observations retained." % (iedb_trb_oh.shape[0], len(iedb_trb)))

# %% [markdown]
Compute all-to-all manhatten distance matrix:

# %% [code]
iedb_trb_oh_dist = (iedb_trb_oh-0.5)*2  # -1, 1 encoding
trb_dist = (iedb_trb_oh.shape[1]*iedb_trb_oh.shape[2] - np.matmul(
    np.reshape(iedb_trb_oh_dist, newshape=[iedb_trb_oh_dist.shape[0], -1]),
    np.reshape(iedb_trb_oh_dist, newshape=[iedb_trb_oh_dist.shape[0], -1]).T,
))/(2*2)
trb_dist[(np.arange(0, trb_dist.shape[0]), np.arange(0, trb_dist.shape[0]))] = np.nan

# %% [code]
sns.distplot(
    trb_dist[np.triu_indices(trb_dist.shape[0], k=1)], 
    kde=False
)

# %% [markdown]
Look at distance to closest neighbours:

# %% [code]
sns_data_nn = pandas.DataFrame({"neighbour0": np.nanmin(trb_dist, axis=1)})
sns.distplot(a=sns_data_nn["neighbour0"].values, kde=False)

# %% [code]
sns_data_nn["neighbour0"].value_counts()

# %% [markdown]
### Distance metric validation

# %% [markdown]
Look at an example case for validation of the steps above:

# %% [code]
d = 1
idx_sample = np.concatenate(np.expand_dims(np.where(trb_dist == d), axis=0), axis=0)
print(iedb_trb_clean[idx_sample[0, 0]])
print(iedb_trb_clean[idx_sample[1, 0]])

# %% [code]
d = 3
idx_sample = np.concatenate(np.expand_dims(np.where(trb_dist == d), axis=0), axis=0)
print(iedb_trb_clean[idx_sample[0, 0]])
print(iedb_trb_clean[idx_sample[1, 0]])

# %% [markdown]
## Define clonotypes

# %% [markdown]
Define clonotypes based on perfect sequence match.

# %% [code]
clonotypes = np.zeros([trb_dist.shape[0]], int)
clonotype_counter = 0
for i in range(trb_dist.shape[0]):
    matches = np.where(trb_dist[i, :i] == 0)[0]
    if len(matches) > 0:
        clonotypes[i] = clonotypes[matches[0]]
    else:
        clonotypes[i] = clonotype_counter
        clonotype_counter = clonotype_counter + 1

# %% [markdown]
### Explore size of clonotypes

# %% [markdown]
Compute frequency of each clonotype:

# %% [code]
clonotype_freq = pandas.DataFrame({"x": clonotypes})["x"].value_counts().values

# %% [code]
sns.distplot(a=clonotype_freq, kde=False)

# %% [markdown]
Compute the frequency table of clonotype frequencies (information corresponding to the histogram above):

# %% [code]
pandas.DataFrame({"x": clonotype_freq})["x"].value_counts().sort_index()

# %% [code]
print("total number of clonotypes: %i" % len(np.unique(clonotypes)))

# %% [markdown]
### Data set size if clonotypes are downsampled

# %% [code]
def downsample_clono(assignments, max_per_clono):
    clonotypes = np.unique(assignments)
    n_cells = assignments.shape[0]
    idx_to_keep = np.concatenate([np.random.choice(
        a=np.arange(0, n_cells)[assignments == x],
        size=np.min([max_per_clono, np.sum(assignments == x)]),
        replace=False
    ) for x in np.unique(assignments)], axis=0)
    print("data set size downsampled to 10 cells per clonotypes reduces from %i to %i" % (len(assignments), len(idx_to_keep)))
    return len(assignments), len(idx_to_keep)

# %% [code]
_ = downsample_clono(assignments=clonotypes, max_per_clono=10)

# %% [markdown]
# Explore antigen heterogeneity

# %% [markdown]
Number of unique antigens:

# %% [code]
print(len(np.unique(iedb_antigen)))

# %% [code]
antigen_freq = pandas.Series(iedb_antigen).value_counts().values
tcr_by_antigen_freq = pandas.DataFrame({"antigen": iedb_antigen, "tcr": iedb_trb}).groupby("antigen")["tcr"].nunique().values

# %% [code]
sns.distplot(a=tcr_by_antigen_freq, kde=False)

# %% [code]
pandas.Series(tcr_by_antigen_freq).value_counts().sort_index()

# %% [code]
tcr_by_antigen_freq_table = pandas.DataFrame({"antigen": iedb_antigen, "tcr": iedb_trb}).groupby("antigen")["tcr"].nunique()
print([x for x in tcr_by_antigen_freq_table[tcr_by_antigen_freq_table > 20].index])

# %% [code]
fig, axs = plt.subplots(1, 1, figsize=(6.5, 5))
sns.distplot(
    a=antigen_freq,
    hist=False, kde=True, kde_kws=dict(cumulative=True),
    ax=axs
)
axs.set_xscale('log')
axs.set_xlabel('counts')
axs.set_ylabel('ECDF')
fig.tight_layout() 
plt.savefig(figir+"supp_4_b.pdf")
plt.show()
