# Supplementary material for: Predicting antigen specificity of single T cells based on TCR CDR3 regions
Source: Mol Syst Biol. 2020 Aug 11;16(8):e9416. doi: 10.15252/msb.20199416 (PMC7418512; doi:10.15252/msb.20199416)
Supplement: Supplementary file 4 — Dataset EV3 [file MSB-16-e9416-s004.zip › msb199416-sup-0004-DatasetEV3/exploration_pMHC_Cd8_data.ipynb]

# %% [code]
%load_ext autoreload
%autoreload 2

import anndata
import logging
import matplotlib.pyplot as plt
import numpy as np
import os
import pandas
import pickle
import scanpy.api as sc
import scipy
import seaborn as sns
from sklearn import decomposition
import time
import umap

datadir = '.'
outdir = '.'
figir = '.'
fn_blosum = '.'

sc.logging.print_version_and_date()
sc.settings.verbosity = 3

# %% [code]
import matplotlib.pylab as pylab
params = {
    'legend.fontsize': 'x-large',
    'axes.labelsize': 'x-large',
    'axes.titlesize':'x-large',
    'xtick.labelsize':'x-large',
    'ytick.labelsize':'x-large'
}
pylab.rcParams.update(params)

# %% [markdown]
This notebook contains an overview of the pMHC Cd8+ single T-cell data
set.

# %% [markdown]
This notebook creates the panels:
    - Fig. 4a,b

# %% [markdown]
# Read data

# %% [code]
binder_labels = [
    'A0101_VTEHDTLLY_IE-1_CMV_binder',
    'A0201_KTWGQYWQV_gp100_Cancer_binder',
    'A0201_ELAGIGILTV_MART-1_Cancer_binder',
    'A0201_CLLWSFQTSA_Tyrosinase_Cancer_binder',
    'A0201_IMDQVPFSV_gp100_Cancer_binder',
    'A0201_SLLMWITQV_NY-ESO-1_Cancer_binder',
    'A0201_KVAELVHFL_MAGE-A3_Cancer_binder',
    'A0201_KVLEYVIKV_MAGE-A1_Cancer_binder',
    'A0201_CLLGTYTQDV_Kanamycin-B-dioxygenase_binder',
    'A0201_LLDFVRFMGV_EBNA-3B_EBV_binder',
    'A0201_LLMGTLGIVC_HPV-16E7_82-91_binder',
    'A0201_CLGGLLTMV_LMP-2A_EBV_binder',
    'A0201_YLLEMLWRL_LMP1_EBV_binder',
    'A0201_FLYALALLL_LMP2A_EBV_binder',
    'A0201_GILGFVFTL_Flu-MP_Influenza_binder',
    'A0201_GLCTLVAML_BMLF1_EBV_binder',
    'A0201_NLVPMVATV_pp65_CMV_binder',
    'A0201_ILKEPVHGV_RT_HIV_binder',
    'A0201_FLASKIGRLV_Ca2-indepen-Plip-A2_binder',
    'A2402_CYTWNQMNL_WT1-(235-243)236M_Y_binder',
    'A0201_RTLNAWVKV_Gag-protein_HIV_binder',
    'A0201_KLQCVDLHV_PSA146-154_binder',
    'A0201_LLFGYPVYV_HTLV-1_binder',
    'A0201_SLFNTVATL_Gag-protein_HIV_binder',
    'A0201_SLYNTVATLY_Gag-protein_HIV_binder',
    'A0201_SLFNTVATLY_Gag-protein_HIV_binder',
    'A0201_RMFPNAPYL_WT-1_binder',
    'A0201_YLNDHLEPWI_BCL-X_Cancer_binder',
    'A0201_MLDLQPETT_16E7_HPV_binder',
    'A0301_KLGGALQAK_IE-1_CMV_binder',
    'A0301_RLRAEAQVK_EMNA-3A_EBV_binder',
    'A0301_RIAAWMATY_BCL-2L1_Cancer_binder',
    'A1101_IVTDFSVIK_EBNA-3B_EBV_binder',
    'A1101_AVFDRKSDAK_EBNA-3B_EBV_binder',
    'B3501_IPSINVHHY_pp65_CMV_binder',
    'A2402_AYAQKIFKI_IE-1_CMV_binder',
    'A2402_QYDPVAALF_pp65_CMV_binder',
    'B0702_QPRAPIRPI_EBNA-6_EBV_binder',
    'B0702_TPRVTGGGAM_pp65_CMV_binder',
    'B0702_RPPIFIRRL_EBNA-3A_EBV_binder',
    'B0702_RPHERNGFTVL_pp65_CMV_binder',
    'B0801_RAKFKQLL_BZLF1_EBV_binder',
    'B0801_ELRRKMMYM_IE-1_CMV_binder',
    'B0801_FLRGRAYGL_EBNA-3A_EBV_binder',
    'A0101_SLEGGGLGY_NC_binder',
    'A0101_STEGGGLAY_NC_binder',
    'A0201_ALIAPVHAV_NC_binder',
    'A2402_AYSSAGASI_NC_binder',
    'B0702_GPAESAAGL_NC_binder',
    'NR(B0801)_AAKGRGAAL_NC_binder'
]

# %% [code]
def read_tcrs(fn):
    cell_table = pandas.read_csv(datadir+fn, sep=",", header=0)
    # Extract TCR sequences:
    raw_tcrs = cell_table["cell_clono_cdr3_aa"].values
    bound_state = cell_table[binder_labels]
    tcr_seqs = [[y.split(':') for y in x.split(';')] for x in raw_tcrs]
    tras_cell = [[y[1] for y in x if y[0] == 'TRA'] for x in tcr_seqs]
    trbs_cell = [[y[1] for y in x if y[0] == 'TRB'] for x in tcr_seqs]
    n_tras = np.array([len(x) for x in tras_cell])
    n_trbs = np.array([len(x) for x in trbs_cell])
    # Discard doublets
    print("Number of cells with doublets %i" % len(tras_cell))
    is_no_doublet = np.logical_and(
        n_tras <= 1,
        n_trbs <= 1
    )
    raw_tcrs_nd = [x for i, x in enumerate(raw_tcrs) if is_no_doublet[i] == True]
    tras_cell_nd = [x for i, x in enumerate(tras_cell) if is_no_doublet[i] == True]
    trbs_cell_nd = [x for i, x in enumerate(trbs_cell) if is_no_doublet[i] == True]
    bound_state_nd = bound_state.iloc[np.where(is_no_doublet)[0], :]
    print("Number of cells without putative doublets %i" % len(tras_cell_nd))
    return raw_tcrs_nd, tras_cell_nd, trbs_cell_nd, bound_state_nd

# %% [code]
def read_clonotypes(fn):
    clonotype_table = pandas.read_csv(datadir+fn, sep=",", header=0)
    # Extract TCR sequences:
    raw_tcrs_clono = clonotype_table["cdr3s_aa"].values
    tcr_seqs_clono = [[y.split(':') for y in x.split(';')] for x in raw_tcrs_clono]
    tras_clono = [[y[1] for y in x if y[0] == 'TRA'] for x in tcr_seqs_clono]
    trbs_clono = [[y[1] for y in x if y[0] == 'TRB'] for x in tcr_seqs_clono]
    return raw_tcrs_clono, tras_clono, trbs_clono

# %% [markdown]
Read observed TCRs:

# %% [code]
raw_tcrs_cell_1, tras_cell_1, trbs_cell_1, bound_state_1 = read_tcrs("vdj_v1_hs_aggregated_donor1_binarized_matrix.csv")

# %% [code]
raw_tcrs_cell_2, tras_cell_2, trbs_cell_2, bound_state_2 = read_tcrs("vdj_v1_hs_aggregated_donor2_binarized_matrix.csv")

# %% [code]
raw_tcrs_cell_3, tras_cell_3, trbs_cell_3, bound_state_3 = read_tcrs("vdj_v1_hs_aggregated_donor3_binarized_matrix.csv")

# %% [code]
raw_tcrs_cell_4, tras_cell_4, trbs_cell_4, bound_state_4 = read_tcrs("vdj_v1_hs_aggregated_donor4_binarized_matrix.csv")

# %% [markdown]
Read clonotypes:

# %% [code]
raw_tcrs_clono_1, tras_clono_1, trbs_clono_1 = read_clonotypes("vdj_v1_hs_aggregated_donor1_clonotypes.csv")
raw_tcrs_clono_2, tras_clono_2, trbs_clono_2 = read_clonotypes("vdj_v1_hs_aggregated_donor2_clonotypes.csv")
raw_tcrs_clono_3, tras_clono_3, trbs_clono_3 = read_clonotypes("vdj_v1_hs_aggregated_donor3_clonotypes.csv")
raw_tcrs_clono_4, tras_clono_4, trbs_clono_4 = read_clonotypes("vdj_v1_hs_aggregated_donor4_clonotypes.csv")

# %% [markdown]
# Chain diversity

# %% [markdown]
## Number of unique TRA, TRB and TRA-TRB pairs by donor

# %% [markdown]
In this definition of a TRA-TRB pair, a unique entry may also be a single observation of a TRB chain in a cell in which no TRA was observed.

# %% [code]
for i in range(4): 
    print(
        "%i unique TRA sequences, %i unique TRB sequences and %i unique pairs in donor %i after removal of putative doublets." %
        (len(np.unique([tras_cell_1, tras_cell_2, tras_cell_3, tras_cell_4][i])), 
         len(np.unique([trbs_cell_1, trbs_cell_2, trbs_cell_3, trbs_cell_4][i])), 
         len(np.unique([raw_tcrs_cell_1, raw_tcrs_cell_2, raw_tcrs_cell_3, raw_tcrs_cell_4][i])), 
         i+1)
    )

# %% [markdown]
## Sequence diversity

# %% [code]
from typing import List
eos_char = '_'
aa_list = [
    'A', 'R', 'N', 'D', 'C',
    'Q', 'E', 'G', 'H', 'I',
    'L', 'K', 'M', 'F', 'P',
    'S', 'T', 'W', 'Y', 'V',
    'B', 'J', 'Z', 'X', '*',
    eos_char
]
dict_aa = dict(zip(aa_list, range(len(aa_list))))

def read_blosum(fn):
    blosum_tab = pandas.read_csv(
        filepath_or_buffer=fn,
        skiprows=2, header=0,
        delimiter=" ", skipinitialspace=True,
        index_col=0
    )
    return blosum_tab.to_dict(orient="list")


def encode_as_blosum(
        x: List[str],
        fn_blosum: str
) -> np.ndarray:
    blosum_embedding = read_blosum(fn_blosum)
    dim_obs = len(x)
    dim_pos = np.max([len(xi) for xi in x])
    dim_aa = len(next(iter(blosum_embedding.values())))

    x_encoded = np.zeros([dim_obs, dim_pos, dim_aa])
    for i, xi in enumerate(x):  # Loop over observations.
        for k, aa in enumerate(xi):  # Loop over observed sequence positions.
            x_encoded[i, k, :] = blosum_embedding[aa]
        # Fill remaining positions as None.
        for k in np.arange(len(xi), dim_pos):  # Loop over padded remaining sequence positions.
            x_encoded[i, k, :] = 1
    return x_encoded

def encode_as_onehot(
        x: List[str],
):
    dim_obs = len(x)
    dim_pos = np.max([len(xi) for xi in x])
    dim_aa = len(aa_list)

    x_encoded = np.zeros([dim_obs, dim_pos, dim_aa])
    for i, xi in enumerate(x):  # Loop over observations.
        for k, aa in enumerate(xi):  # Loop over observed sequence positions.
            x_encoded[i, k, dict_aa[aa]] = 1
        # Fill remaining positions as None.
        for k in np.arange(len(xi), dim_pos):  # Loop over padded remaining sequence positions.
            x_encoded[i, k, dict_aa[eos_char]] = 1
    return x_encoded

# %% [markdown]
Plot pairwise distance distribution of TCRs of a given specificity, both in one-hot encoded and in blosum50 space. We downsample each clonotype to a maximum of 10 observations to reduce skew of the pairwise distance distribution by large clonotypes. The total number of pairwise distances is very large, here we look at a random sample of 10,000 pairwise distances per specificity.

# %% [code]
nsamples = 1000
n_clonotype_max = 10
dists_onehot = np.zeros([2, 4, 51, nsamples])
dists_blosum = np.zeros([2, 4, 51, nsamples])

bound_states = [bound_state_1, bound_state_2, bound_state_3, bound_state_4]
for chain in range(2):  # TRA and TRB
    if chain == 0:
        seqs_cell = [tras_cell_1, tras_cell_2, tras_cell_3, tras_cell_4]
        seqs_clonotypes = [tras_clono_1, tras_clono_2, tras_clono_3, tras_clono_4]
    else:
        seqs_cell = [trbs_cell_1, trbs_cell_2, trbs_cell_3, trbs_cell_4]
        seqs_clonotypes = [trbs_clono_1, trbs_clono_2, trbs_clono_3, trbs_clono_4]
    for i in range(4):  # donors
        seqs_cell_i = seqs_cell[i]
        seqs_clonotypes_i = seqs_clonotypes[i]
        bound_state_i = bound_states[i]

        idx_included = np.where(np.logical_and(
            np.array([len(x) > 0 for x in seqs_cell_i]),
            np.sum(bound_state_i.values, axis=1) > 0
        ))[0]
        seqs_i_onehot = encode_as_onehot([seqs_cell_i[ii][0] for ii in idx_included])
        seqs_i_blosum = encode_as_blosum([seqs_cell_i[ii][0] for ii in idx_included], fn_blosum)

        # Downsample clonotypes:
        clonotypes = np.unique([x[0] for x in seqs_clonotypes_i if len(x) > 0])
        clonotype_count = np.zeros([len(clonotypes)])
        idx_to_keep = []
        idx_kept = []
        # Iterate over data set and check whether clonotypes are matched
        exclusion_counter = 0
        for iii, ii in enumerate(idx_included):
            # Assign clonotype
            temp = np.where(seqs_cell_i[ii][0] == clonotypes)[0][0]
            clonotype_count[temp] += 1
            if clonotype_count[temp] <= 10:
                idx_kept.append(iii)
            else:
                exclusion_counter += 1
        print("donor %i, chain %s: excluded %i/%i cells from large clonotypes" % 
              (i+1, ["TRA", "TRB"][chain], exclusion_counter, len(idx_included)))
        idx_included = idx_included[idx_kept]
        seqs_i_onehot = seqs_i_onehot[idx_kept]
        seqs_i_blosum = seqs_i_blosum[idx_kept]

        labels = [x.split("_")[1] for x in bound_state_i.columns] + ["none"]
        bound_states_i_idx = np.argmax(bound_state_i.values[idx_included, :], axis=1)

        for j, label in enumerate(labels):
            idx_label = np.where(bound_states_i_idx == j)[0]
            if len(idx_label) > 10:
                pair_idx = np.concatenate([
                    np.expand_dims(np.random.choice(idx_label, size=2, replace=False),axis=1) 
                    for _ in range(nsamples)
                ], axis=1)
                dists_onehot[chain, i, j, :] = np.sum(
                    np.sum(np.abs(seqs_i_onehot[pair_idx[0]] - seqs_i_onehot[pair_idx[1]]), axis=2) > 0, 
                    axis=-1
                )
                dists_blosum[chain, i, j, :] = np.sqrt(np.sum(np.sum(np.square(
                    seqs_i_blosum[pair_idx[0]] - seqs_i_blosum[pair_idx[1]]
                ), axis=-1), axis=-1))

# %% [code]
# Labels that pass frequency filter
idx_passing_onehot = np.where(np.sum(np.sum(np.sum(dists_onehot, axis=0), axis=0), axis=-1) > 0)[0]
fig, axs = plt.subplots(
    ncols=dists_onehot.shape[1],
    nrows=len(idx_passing_onehot), 
    figsize=(20, 4*len(idx_passing_onehot))
)
for i in range(dists_onehot.shape[1]):
    for ij, j in enumerate(idx_passing_onehot):
        if np.any(dists_onehot[:, i, j, :] != 0):
            sns.distplot(
                dists_onehot[0, i, j, :], 
                kde=False,
                ax=axs[ij, i],
                label='TRA'
            )
            sns.distplot(
                dists_onehot[1, i, j, :], 
                kde=False,
                ax=axs[ij, i],
                label='TRA'
            )
            if ij == 0:
                axs[ij, i].set_title('donor ' + str(i+1))
            else:
                axs[ij, i].set_title('')
            if i == 0 and ij == 0:
                axs[ij, i].legend()
        if i == 0:
            axs[ij, i].set_ylabel(labels[ij])
        if ij == len(idx_passing_onehot)-1:
            axs[ij, i].set_xlabel("manhatten distance")
plt.legend(prop={'size': 12})
plt.tight_layout()
plt.savefig(figir+'supp_x_a.pdf')
plt.show()

# %% [code]
idx_passing_blosum = np.where(np.sum(np.sum(np.sum(dists_blosum, axis=0), axis=0), axis=-1) > 0)[0]
fig, axs = plt.subplots(
    ncols=dists_blosum.shape[1],
    nrows=len(idx_passing_blosum), 
    figsize=(20, 4*len(idx_passing_blosum))
)
for i in range(dists_blosum.shape[1]):
    for ij, j in enumerate(idx_passing_blosum):
        if np.any(dists_blosum[:, i, j, :] != 0):
            sns.distplot(
                dists_blosum[0, i, j, :], 
                kde=False,
                ax=axs[ij, i],
                label='TRA'
            )
            sns.distplot(
                dists_blosum[1, i, j, :], 
                kde=False,
                ax=axs[ij, i],
                label='TRB'
            )
            if ij == 0:
                axs[ij, i].set_title('donor ' + str(i+1))
            else:
                axs[ij, i].set_title('')
            if i == 0 and ij == 0:
                axs[ij, i].legend()
        if i == 0:
            axs[ij, i].set_ylabel(labels[ij])
        if ij == len(idx_passing_onehot)-1:
            axs[ij, i].set_xlabel("euclidean distance")


plt.tight_layout()
plt.savefig(figir+'supp_x_b.pdf')          
plt.show()

# %% [markdown]
# Clonotypes

# %% [markdown]
## Assign cells to clonotypes

# %% [markdown]
Perform direct matching via strings that contain all chains:

# %% [code]
np.unique(raw_tcrs_cell_4)

# %% [code]
raw_tcrs_clono_4

# %% [code]
raw_tcrs_clono_1_ls = raw_tcrs_clono_1.tolist()
cell_assign_clono_1 = np.array([raw_tcrs_clono_1_ls.index(x) for x in raw_tcrs_cell_1])
assert len(cell_assign_clono_1) == len(raw_tcrs_cell_1)

# %% [code]
raw_tcrs_clono_2_ls = raw_tcrs_clono_2.tolist()
cell_assign_clono_2 = np.array([raw_tcrs_clono_2_ls.index(x) for x in raw_tcrs_cell_2])
assert len(cell_assign_clono_2) == len(raw_tcrs_cell_2)

# %% [code]
raw_tcrs_clono_3_ls = raw_tcrs_clono_3.tolist()
cell_assign_clono_3 = np.array([raw_tcrs_clono_3_ls.index(x) for x in raw_tcrs_cell_3])
assert len(cell_assign_clono_3) == len(raw_tcrs_cell_3)

# %% [code]
raw_tcrs_clono_4_ls = raw_tcrs_clono_4.tolist()
cell_assign_clono_4 = np.array([raw_tcrs_clono_4_ls.index(x) for x in raw_tcrs_cell_4])
assert len(cell_assign_clono_4) == len(raw_tcrs_cell_4)

# %% [markdown]
## Explore clonotypes

# %% [markdown]
### Frequency distribution across clonotypes

# %% [markdown]
Compute frequency of cell per clonotpye for of each donor:

# %% [code]
clonotype_freq_1 = pandas.DataFrame({"x": cell_assign_clono_1})["x"].value_counts().values
fig = plt.figure()
ax = fig.add_axes([0,0,1,1])
sns.distplot(a=np.log(clonotype_freq_1)/np.log(10), kde=False, ax=ax)
ax.set_xlabel("log10 number of cells")
ax.set_ylabel("frequency of clonotype")

# %% [code]
clonotype_freq_2 = pandas.DataFrame({"x": cell_assign_clono_2})["x"].value_counts().values
fig = plt.figure()
ax = fig.add_axes([0,0,1,1])
sns.distplot(a=np.log(clonotype_freq_2)/np.log(10), kde=False, ax=ax)
ax.set_xlabel("log10 number of cells")
ax.set_ylabel("frequency of clonotype")

# %% [code]
clonotype_freq_3 = pandas.DataFrame({"x": cell_assign_clono_3})["x"].value_counts().values
fig = plt.figure()
ax = fig.add_axes([0,0,1,1])
sns.distplot(a=np.log(clonotype_freq_3)/np.log(10), kde=False, ax=ax)
ax.set_xlabel("log10 number of cells")
ax.set_ylabel("frequency of clonotype")

# %% [code]
clonotype_freq_4 = pandas.DataFrame({"x": cell_assign_clono_4})["x"].value_counts().values
fig = plt.figure()
ax = fig.add_axes([0,0,1,1])
sns.distplot(a=np.log(clonotype_freq_4)/np.log(10), kde=False, ax=ax)
ax.set_xlabel("log10 number of cells")
ax.set_ylabel("frequency of clonotype")

# %% [markdown]
Compute the frequency table of clonotype frequencies (information corresponding to the histogram above):

# %% [code]
pandas.DataFrame({"x": clonotype_freq_1})["x"].value_counts().sort_index()

# %% [code]
pandas.DataFrame({"x": clonotype_freq_2})["x"].value_counts().sort_index()

# %% [code]
pandas.DataFrame({"x": clonotype_freq_3})["x"].value_counts().sort_index()

# %% [code]
pandas.DataFrame({"x": clonotype_freq_4})["x"].value_counts().sort_index()

# %% [markdown]
### Data set size if clonotypes are downsampled

# %% [code]
def downsample_clono(assignments, max_per_clono):
    clonotypes = np.unique(assignments)
    n_cells = assignments.shape[0]
    idx_to_keep = np.concatenate([np.random.choice(
        a=np.arange(0, n_cells)[assignments == x],
        size=np.min([max_per_clono, np.sum(assignments == x)]),
        replace=False
    ) for x in np.unique(assignments)], axis=0)
    print("data set size downsampled to 10 cells per clonotypes reduces from %i to %i" % (len(assignments), len(idx_to_keep)))
    return len(assignments), len(idx_to_keep)

# %% [code]
_ = downsample_clono(assignments=cell_assign_clono_1, max_per_clono=10)

# %% [code]
_ = downsample_clono(assignments=cell_assign_clono_2, max_per_clono=10)

# %% [code]
_ = downsample_clono(assignments=cell_assign_clono_3, max_per_clono=10)

# %% [code]
_ = downsample_clono(assignments=cell_assign_clono_4, max_per_clono=10)

# %% [markdown]
# Class-imbalance

# %% [markdown]
## Across cells:

# %% [markdown]
Single- versus multi-binders:

# %% [code]
print("Fraction of single-binders in donor 1: %f" % np.mean(np.sum(np.asarray(bound_state_1.values, dtype=int), axis=1) == 1))
print("Fraction of single-binders in donor 2: %f" % np.mean(np.sum(np.asarray(bound_state_2.values, dtype=int), axis=1) == 1))
print("Fraction of single-binders in donor 3: %f" % np.mean(np.sum(np.asarray(bound_state_3.values, dtype=int), axis=1) == 1))
print("Fraction of single-binders in donor 4: %f" % np.mean(np.sum(np.asarray(bound_state_4.values, dtype=int), axis=1) == 1))

# %% [code]
print("Fraction of multi-binders in donor 1: %f" % np.mean(np.sum(np.asarray(bound_state_1.values, dtype=int), axis=1) > 1))
print("Fraction of multi-binders in donor 2: %f" % np.mean(np.sum(np.asarray(bound_state_2.values, dtype=int), axis=1) > 1))
print("Fraction of multi-binders in donor 3: %f" % np.mean(np.sum(np.asarray(bound_state_3.values, dtype=int), axis=1) > 1))
print("Fraction of multi-binders in donor 4: %f" % np.mean(np.sum(np.asarray(bound_state_4.values, dtype=int), axis=1) > 1))

# %% [code]
sns_imbalance = pandas.concat([pandas.DataFrame({
    "donor": str(i),
    "class": binder_labels,
    "frac": np.mean(x, axis=0),
    "counts": np.sum(x, axis=0),
    "all": np.sum(x, axis=0)
}) for i, x in enumerate([bound_state_1, bound_state_2, bound_state_3, bound_state_4])])
sns_imbalance_by_donor = pandas.DataFrame({
    "class": binder_labels,
    "0": np.sum(bound_state_1, axis=0),
    "1": np.sum(bound_state_2, axis=0),
    "2": np.sum(bound_state_3, axis=0),
    "3": np.sum(bound_state_4, axis=0)
})

fig, axs = plt.subplots(2, 1, figsize=(13, 10))
sns.barplot(
    data=sns_imbalance,
    x="class",
    y="counts",
    hue="donor",
    ax=axs[0]
)
axs[0].tick_params(axis='x', labelrotation=90)
axs[0].set_yscale('log')
# Plot one ecdf per donor and one overall.
for x in np.unique(sns_imbalance["donor"].values):
    sns.distplot(
        a=sns_imbalance_by_donor[x],
        label=x,
        hist=False, kde=True,
        kde_kws=dict(cumulative=True),
        ax=axs[1]
    )
sns.distplot(
    a=sns_imbalance["all"],
    label="all",
    hist=False, kde=True,
    kde_kws=dict(cumulative=True),
    ax=axs[1]
)
axs[1].set_xscale('log')
axs[1].set_xlabel('counts')
axs[1].set_ylabel('ECDF')
fig.tight_layout() 
plt.show()

# %% [markdown]
## Across clonotypes:

# %% [markdown]
Single- versus multi-binders:

# %% [code]
bound_state_byclono_1 = np.concatenate([
    np.expand_dims(np.asarray(np.sum(bound_state_1.values[cell_assign_clono_1 == x, :], axis=0) > 0, int), axis=0)
    for x in np.unique(cell_assign_clono_1)
], axis=0)
bound_state_byclono_2 = np.concatenate([
    np.expand_dims(np.asarray(np.sum(bound_state_2.values[cell_assign_clono_2 == x, :], axis=0) > 0, int), axis=0)
    for x in np.unique(cell_assign_clono_2)
], axis=0)
bound_state_byclono_3 = np.concatenate([
    np.expand_dims(np.asarray(np.sum(bound_state_3.values[cell_assign_clono_3 == x, :], axis=0) > 0, int), axis=0)
    for x in np.unique(cell_assign_clono_3)
], axis=0)
bound_state_byclono_4 = np.concatenate([
    np.expand_dims(np.asarray(np.sum(bound_state_4.values[cell_assign_clono_4 == x, :], axis=0) > 0, int), axis=0)
    for x in np.unique(cell_assign_clono_4)
], axis=0)

# %% [code]
print("Fraction of single-binders in donor 1: %f" % np.mean(np.sum(np.asarray(bound_state_byclono_1, dtype=int), axis=1) == 1))
print("Fraction of single-binders in donor 2: %f" % np.mean(np.sum(np.asarray(bound_state_byclono_2, dtype=int), axis=1) == 1))
print("Fraction of single-binders in donor 3: %f" % np.mean(np.sum(np.asarray(bound_state_byclono_3, dtype=int), axis=1) == 1))
print("Fraction of single-binders in donor 4: %f" % np.mean(np.sum(np.asarray(bound_state_byclono_4, dtype=int), axis=1) == 1))

# %% [code]
print("Fraction of multi-binders in donor 1: %f" % np.mean(np.sum(np.asarray(bound_state_byclono_1, dtype=int), axis=1) > 1))
print("Fraction of multi-binders in donor 2: %f" % np.mean(np.sum(np.asarray(bound_state_byclono_2, dtype=int), axis=1) > 1))
print("Fraction of multi-binders in donor 3: %f" % np.mean(np.sum(np.asarray(bound_state_byclono_3, dtype=int), axis=1) > 1))
print("Fraction of multi-binders in donor 4: %f" % np.mean(np.sum(np.asarray(bound_state_byclono_4, dtype=int), axis=1) > 1))

# %% [code]
sns_imbalance_byclono = pandas.concat([pandas.DataFrame({
    "donor": str(i),
    "class": [x.split("_")[1] for x in binder_labels],
    "frac": np.mean(x, axis=0),
    "counts": np.sum(x, axis=0),
    "all": np.sum(x, axis=0)
}) for i, x in enumerate([
    bound_state_byclono_1, 
    bound_state_byclono_2, 
    bound_state_byclono_3, 
    bound_state_byclono_4
])])
sns_imbalance_byclono_by_donor = pandas.DataFrame({
    "class": [x.split("_")[1] for x in binder_labels],
    "0": np.sum(bound_state_byclono_1, axis=0),
    "1": np.sum(bound_state_byclono_2, axis=0),
    "2": np.sum(bound_state_byclono_3, axis=0),
    "3": np.sum(bound_state_byclono_4, axis=0)
})

fig, axs = plt.subplots(2, 1, figsize=(13, 10))
sns.barplot(
    data=sns_imbalance_byclono,
    x="class",
    y="counts",
    hue="donor",
    ax=axs[0]
)
axs[0].tick_params(axis='x', labelrotation=90)
axs[0].set_yscale('log')
# Plot one ecdf per donor and one overall.
for x in np.unique(sns_imbalance["donor"].values):
    sns.distplot(
        a=sns_imbalance_byclono_by_donor[x],
        label=x,
        hist=False, kde=True,
        kde_kws=dict(cumulative=True),
        ax=axs[1]
    )
sns.distplot(
    a=sns_imbalance_byclono["all"],
    label="all",
    hist=False, kde=True,
    kde_kws=dict(cumulative=True),
    ax=axs[1]
)
axs[1].set_xscale('log')
axs[1].set_xlabel('counts')
axs[1].set_ylabel('ECDF')
fig.tight_layout() 
plt.savefig(figir+"supp_4_a.pdf")
plt.show()

# %% [markdown]
Summarise total hits by antigen:

# %% [code]
signal_antigens = pandas.DataFrame(list(zip(
    binder_labels,
    np.sum(np.concatenate([
        bound_state_byclono_1,
        bound_state_byclono_2,
        bound_state_byclono_3,
        bound_state_byclono_4
    ], axis=0), axis=0)
)))
print(signal_antigens)

# %% [markdown]
Summarise which antigens have more than 100 specific T-cell clones:

# %% [code]
high_signal_antigens = [
    x for i, x in enumerate(binder_labels) 
    if np.sum(np.concatenate([
        bound_state_byclono_1,
        bound_state_byclono_2,
        bound_state_byclono_3,
        bound_state_byclono_4
    ], axis=0), axis=0)[i] > 100
]
print("number of high signal antigens: %i" % len(high_signal_antigens))
print(high_signal_antigens)
