# Supplementary material for: Predicting antigen specificity of single T cells based on TCR CDR3 regions
Source: Mol Syst Biol. 2020 Aug 11;16(8):e9416. doi: 10.15252/msb.20199416 (PMC7418512; doi:10.15252/msb.20199416)
Supplement: Supplementary file 4 — Dataset EV3 [file MSB-16-e9416-s004.zip › msb199416-sup-0004-DatasetEV3/model_benchmarks.ipynb]

# %% [code]
%load_ext autoreload
%autoreload 2

import logging
import matplotlib.pyplot as plt
import numpy as np
import os
import pandas
import pickle
import scanpy as sc
import scipy
import seaborn as sns
from sklearn import decomposition
import time
import warnings
import umap
import tensorflow

import tcellmatch.api as tm

base_dir = '.'

grid_search_dir = base_dir+'grid_searches'
datadir = base_dir+'raw_data'
outdir = base_dir+'results'
figir = base_dir+'panels/'

sc.logging.print_version_and_date()
sc.settings.verbosity = 3

warnings.filterwarnings('ignore', category=PendingDeprecationWarning) 

# %% [code]
import matplotlib.pylab as pylab
params = {
    'legend.fontsize': 'x-large',
    'axes.labelsize': 'x-large',
    'axes.titlesize':'x-large',
    'xtick.labelsize':'x-large',
    'ytick.labelsize':'x-large'
}
pylab.rcParams.update(params)

# %% [markdown]
This notebook loads output files from grid searches and assembles all model benchmarking panels that are shown in the manuscript.

# %% [markdown]
This notebook creates the panels:
    - Fig. 1 c,d,e,f,g
    - Fig. 2 a,b,c
    - Fig. 3 c,d,e
    - Supp. Fig. 1a,b
    - Supp. Fig. 4a,b,c
    - Supp. Fig. 5a,b,c

# %% [markdown]
# Utils

# %% [markdown]
## Loading functions

# %% [markdown]
## Utils

# %% [code]
def sort_antigens_by_similarity(
    query_antigens,
    reference_antigens
):
    # Compute pairwise manhatten distances.
    distmat = np.zeros([len(query_antigens), len(reference_antigens)])
    for i, x in enumerate(query_antigens):
        for j, y in enumerate(reference_antigens):
            dist_ij = 0
            for k, z in enumerate(x):
                if len(y) > k:
                    if z != y[k]:
                        dist_ij +=1
                else:
                    dist_ij +=1
            if len(y) > len(x):
                dist_ij = dist_ij + len(y) - len(x)
            distmat[i, j] = dist_ij
    # Return sorted queries by shortest distance to any reference.
    mindist = np.asarray(np.amin(distmat, axis=1), dtype=int)
    return dict(list(zip(query_antigens, mindist)))

# %% [markdown]
Covariate keys:
    - S1: no covariates
    - S2: donor covariate
    - S3: donor covariate + total counts covariate
    - S4: donor covariate + total counts covariate + surface protein expression (cell type information)
    - S5: total counts covariate only
    - S6: negative control counts
    - S7: donor + negative control counts
    - S8: donor + negative control counts + total counts covariate + surface protein expression (cell type information)

# %% [markdown]
# Fig. 1 

# %% [markdown]
## Fig. 1c

# %% [code]
container_1c = tm.train.SummaryContainer(
    indir=grid_search_dir + "/10x_cd8/", 
    gs_ids=[
        's1_bigru_cce_1x1',
        's1_linear_cce_1x1',
        's2_bigru_cce_1x1',
        's2_linear_cce_1x1',
        's3_bigru_cce_1x1',
        's3_linear_cce_1x1',
        's4_bigru_cce_1x1',
        's4_linear_cce_1x1',
        's5_bigru_cce_1x1',
        's5_linear_cce_1x1',
        's6_bigru_cce_1x1',
        's6_linear_cce_1x1',
        's7_bigru_cce_1x1',
        's7_linear_cce_1x1',
        's8_bigru_cce_1x1',
        's8_linear_cce_1x1'
    ]
)
container_1c.load_all()

# %% [code]
ids = container_1c.choose_best(
    partition="val",
    metric="keras_ce",
    groups_keep=["model", "covariate_key"]
)["run"]
container_1c.plot_training_overview(ids=ids)
plt.tight_layout()

# %% [code]
sns.set_palette("colorblind")
fig, axs = container_1c.plot_metrics_topmodel(
    x="covariate_key",
    hue=None,
    select_metric="keras_ce",
    select_partition="val",
    show_partition="test",
    subset=[["chain_key", "CONCAT"], ["model", "bigru"]],
    rename_levels=[
        ["covariate_key", "S1", "none"],
        ["covariate_key", "S6", "nc"],
        ["covariate_key", "S5", "counts"],
        ["covariate_key", "S2", "donor"],
        ["covariate_key", "S3", "donor+counts"],
        ["covariate_key", "S4", "donor+counts+\nsurface"],
        ["covariate_key", "S7", "nc+donor+\ncounts"],
        ["covariate_key", "S8", "nc+donor+\ncounts+surface"]
    ],
    plot_roc_only=True,
    ylim=[0.7, 0.9],
    xrot=45,
    show_swarm=True
)
axs[1].set_xlabel("covariates")
plt.tight_layout()
plt.savefig(figir+'main_1_c.pdf')
plt.show()

# %% [markdown]
## Fig. 1d

# %% [code]
results_tab_1d = container_1c.load_table()
results_tab_1d = container_1c.reduce_table(
    tab=results_tab_1d,
    metric="keras_ce",
    partition="val",
    groups_keep=["covariate_key", "chain_key"],
)
results_tab_1d = container_1c.rename_levels(
    tab=results_tab_1d,
    rename_levels=[
        ["covariate_key", "S1", "none"],
        ["covariate_key", "S6", "nc"],
        ["covariate_key", "S5", "counts"],
        ["covariate_key", "S2", "donor"],
        ["covariate_key", "S3", "donor+counts"],
        ["covariate_key", "S4", "donor+counts+\nsurface"],
        ["covariate_key", "S7", "nc+donor+\ncounts"],
        ["covariate_key", "S8", "nc+donor+\ncounts+surface"]
    ]
)

# %% [code]
hue = "covariate_key"
model_baseline = ["s8_bigru_cce_1x1", "nc+donor+\ncounts+surface"]
models_ref = [
    ["s5_bigru_cce_1x1", "counts"],
    ["s2_bigru_cce_1x1", "donor"],
    ["s3_bigru_cce_1x1", "donor+counts"],
    ["s4_bigru_cce_1x1", "donor+counts+\nsurface"],
    ["s7_bigru_cce_1x1", "nc+donor+\ncounts"]
]
confusion_mat = np.zeros([len(models_ref), 3, 2, 2])
for i, cv in enumerate(["0", "1", "2"]):
    run0 = results_tab_1d["run"].values[np.logical_and(
        results_tab_1d[hue].values == model_baseline[1],
        results_tab_1d["cv"].values == cv,
    )][0]
    yhat0 = np.load(
        grid_search_dir+"/10x_cd8/"+model_baseline[0]+'/models/'+run0+"_yhat_test.npy"
    )
    yobs0 = scipy.sparse.load_npz(
        grid_search_dir+"/10x_cd8/"+model_baseline[0]+'/models/'+run0+"_y_test.npz"
    )
    for j, ref in enumerate(models_ref):
        run1 = results_tab_1d["run"].values[np.logical_and(
            results_tab_1d[hue].values == ref[1],
            results_tab_1d["cv"].values == cv,
        )][0]
        yhat1 = np.load(
            grid_search_dir+"/10x_cd8/"+ref[0]+'/models/'+run1+"_yhat_test.npy"
        )
        yobs1 = scipy.sparse.load_npz(
            grid_search_dir+"/10x_cd8/"+ref[0]+'/models/'+run1+"_y_test.npz"
        )
        assert not (yobs0 != yobs1).toarray().any()
        confusion_mat[j, i, 0, 0] = np.mean(np.logical_and(
            np.argmax(yhat0, axis=1).flatten() == np.argmax(yobs0, axis=1).flatten(),
            np.argmax(yhat1, axis=1).flatten() == np.argmax(yobs1, axis=1).flatten()
        ))
        confusion_mat[j, i, 1, 0] = np.mean(np.logical_and(
            np.argmax(yhat0, axis=1).flatten() != np.argmax(yobs0, axis=1).flatten(),
            np.argmax(yhat1, axis=1).flatten() == np.argmax(yobs1, axis=1).flatten()
        ))
        confusion_mat[j, i, 0, 1] = np.mean(np.logical_and(
            np.argmax(yhat0, axis=1).flatten() == np.argmax(yobs0, axis=1).flatten(),
            np.argmax(yhat1, axis=1).flatten() != np.argmax(yobs1, axis=1).flatten()
        ))
        confusion_mat[j, i, 1, 1] = np.mean(np.logical_and(
            np.argmax(yhat0, axis=1).flatten() != np.argmax(yobs0, axis=1).flatten(),
            np.argmax(yhat1, axis=1).flatten() != np.argmax(yobs1, axis=1).flatten()
        ))

# %% [code]
sns.set_palette("colorblind")
sns_data_confusion = pandas.concat([
    pandas.concat([pandas.DataFrame({
        "pie": [
            "full: correct\nred: correct",
            "full: correct\nred: incorrect",
            "full: incorrect\nred: correct",
            "full: incorrect\nred: incorrect"
        ],
        "value": confusion_mat[i, j].flatten(),
        "cv": str(j),
        "model": models_ref[i][1]
    }) for  j in range(confusion_mat.shape[1])])
 for  i in range(confusion_mat.shape[0])])
temp = sns_data_confusion["model"].values
#temp[temp == "donor+counts+surface"] = "donor+counts+\nsurface"
#temp[temp == "nc+donor+counts"] = "nc+donor+\ncounts"
sns_data_confusion["model"] = temp

fig, axs = plt.subplots(1, 1, figsize=(7, 7))
sns.set_palette("colorblind")
sns.barplot(
    data=sns_data_confusion,
    x="model",
    hue="pie",
    y="value",
    ax=axs
)   
axs.tick_params(axis='x', labelrotation=45)
axs.set_xlabel("covariate scenario")
axs.set_ylabel("fraction of test data")
plt.tight_layout()
box = axs.get_position()
axs.set_position([box.x0, box.y0, box.width * 0.6, box.height])
axs.legend(loc='center left', bbox_to_anchor=(1, 0.5))
plt.savefig(figir+'main_1_d.pdf')

# %% [markdown]
## Fig. 1e

# %% [code]
sns.set_palette("colorblind")
fig, axs = container_1c.plot_metrics_topmodel_split(
    hue="covariate_key",
    select_metric="keras_ce",
    select_partition="val",
    show_partition="test",
    subset=[["chain_key", "CONCAT"], ["model", "bigru"]],
    rename_levels=[
        ["covariate_key", "S1", "none"],
        ["covariate_key", "S6", "nc"],
        ["covariate_key", "S5", "counts"],
        ["covariate_key", "S2", "donor"],
        ["covariate_key", "S3", "donor+counts"],
        ["covariate_key", "S4", "donor+counts+\nsurface"],
        ["covariate_key", "S7", "nc+donor+\ncounts"],
        ["covariate_key", "S8", "nc+donor+\ncounts+surface"]
    ],
    plot_roc_only=True,
    width_fig=25,
    height_fig=8,
    ylim=None,
    xrot=0,
    show_swarm=False,
    drop_last_label=False
)
axs[0].set_xlabel("antigen")
if True:
    axs[0].set_xticklabels([
        'A0201\nELAGIGILTV\nMART-1\nCancer', 
        'A0201\nGILGFVFTL\nFlu-MP\nInfluenza', 
        'A0201\nGLCTLVAML\nBMLF1\nEBV', 
        'A0301\nKLGGALQAK\nIE-1\nCMV',
        'A0301\nRLRAEAQVK\nEMNA-3A\nEBV',
        'A1101\nIVTDFSVIK\nEBNA-3B\nEBV', 
        'A1101\nAVFDRKSDAK\nEBNA-3B\nEBV', 
        'B0801\nRAKFKQLL\nBZLF1\nEBV',
        'none'
    ], rotation=0)
box = axs[0].get_position()
axs[0].set_position([box.x0, box.y0, box.width * 0.95, box.height])
axs[0].legend(loc='center left', bbox_to_anchor=(1, 0.5))
plt.savefig(figir+'main_1_e.pdf')
plt.show()

# %% [markdown]
Scalars performance metrics mentioned in text:

# %% [code]
results_tab_1e = container_1c.load_table()
results_tab_1e = container_1c.reduce_table(
    tab=results_tab_1e,
    metric="keras_ce",
    partition="val",
    groups_keep=["covariate_key", "chain_key"],
)
results_tab_1e = container_1c.rename_levels(
    tab=results_tab_1e,
    rename_levels=[
        ["covariate_key", "S1", "none"],
        ["covariate_key", "S6", "nc"],
        ["covariate_key", "S5", "counts"],
        ["covariate_key", "S2", "donor"],
        ["covariate_key", "S3", "donor+counts"],
        ["covariate_key", "S4", "donor+counts+\nsurface"],
        ["covariate_key", "S7", "nc+donor+\ncounts"],
        ["covariate_key", "S8", "nc+donor+\ncounts+surface"]
    ]
)

# %% [code]
print(np.mean(results_tab_1e.loc[results_tab_1e["covariate_key"].values == "none", "auc_test"]))
print(np.mean(results_tab_1e.loc[results_tab_1e["covariate_key"].values == "donor", "auc_test"]))

# %% [code]
print(np.mean(results_tab_1e.loc[results_tab_1e["covariate_key"].values == "nc+donor+\ncounts", "auc_test"]))
print(np.mean(results_tab_1e.loc[results_tab_1e["covariate_key"].values == "nc+donor+\ncounts+surface", "auc_test"]))

# %% [code]
print(scipy.stats.ttest_ind(
    a=results_tab_1e.loc[results_tab_1e["covariate_key"].values == "nc+donor+\ncounts", "auc_test"].values,
    b=results_tab_1e.loc[results_tab_1e["covariate_key"].values == "nc+donor+\ncounts+surface", "auc_test"].values,
    equal_var=False
))

# %% [code]
print(np.mean(results_tab_1e.loc[results_tab_1e["covariate_key"].values == "donor", "auc_test"]))
print(np.mean(results_tab_1e.loc[results_tab_1e["covariate_key"].values == "donor+counts", "auc_test"]))
print(np.mean(results_tab_1e.loc[results_tab_1e["covariate_key"].values == "nc+donor+\ncounts", "auc_test"]))

# %% [markdown]
## Fig. 1f

# %% [markdown]
Here, we compare models fit with and without the TCR sequence with various covariate settings. The comparison is always: f(sequence, covariates) vs g(covariates) where f is a TcellMatch model that uses a BIGRU layer stack to integrate the sequence information and g is a simple dense feed forward model that only integrates the covariate information.

# %% [code]
container_1f = tm.train.SummaryContainer(
    indir=grid_search_dir + "/10x_cd8/", 
    gs_ids=[
        's2_bigru_cce_1x1',
        's2_noseq_cce_1x1',
        's3_bigru_cce_1x1',
        's3_noseq_cce_1x1',
        's4_bigru_cce_1x1',
        's4_noseq_cce_1x1',
        's5_bigru_cce_1x1',
        's5_noseq_cce_1x1',
        's7_bigru_cce_1x1',
        's7_noseq_cce_1x1',
        's8_bigru_cce_1x1',
        's8_noseq_cce_1x1'
    ]
)
container_1f.load_all()

# %% [code]
ids = container_1f.choose_best(
    partition="val",
    metric="keras_ce",
    groups_keep=["model", "covariate_key"]
)["run"]
container_1f.plot_training_overview(ids=ids)
plt.tight_layout()

# %% [code]
sns.set_palette("colorblind")
fig, axs = container_1f.plot_metrics_topmodel(
    x="covariate_key",
    hue="model",
    select_metric="keras_ce",
    select_partition="val",
    show_partition="test",
    subset=[["chain_key", "CONCAT"]],
    rename_levels=[
        ["covariate_key", "S5", "counts"],
        ["covariate_key", "S2", "donor"],
        ["covariate_key", "S3", "donor+counts"],
        ["covariate_key", "S4", "donor+counts+\nsurface"],
        ["covariate_key", "S7", "nc+donor+counts"],
        ["covariate_key", "S8", "nc+donor+\ncounts+surface"],
        ["model", "bigru", "biGRU"],
        ["model", "noseq", "no-seq"],
    ],
    plot_roc_only=True,
    ylim=[0.7, 0.9],
    xrot=45,
    show_swarm=True
)
axs[1].set_xlabel("covariates")
plt.tight_layout()
plt.savefig(figir+'main_1_f.pdf')
plt.show()

# %% [code]
sns.set_palette("colorblind")
fig, axs = container_1f.plot_metrics_topmodel_split(
    hue="model",
    rename_levels=[
        ["model", "bigru", "biGRU"],
        ["model", "noseq", "no-seq"],
    ],
    select_metric="keras_ce",
    select_partition="val",
    show_partition="test",
    subset=[["chain_key", "CONCAT"], ["covariate_key", "S8"]],
    plot_roc_only=True,
    width_fig=25,
    height_fig=8,
    ylim=None,
    xrot=0,
    show_swarm=False,
    drop_last_label=False
)
axs[0].set_xlabel("antigen")
if True:
    axs[0].set_xticklabels([
        'A0201\nELAGIGILTV\nMART-1\nCancer', 
        'A0201\nGILGFVFTL\nFlu-MP\nInfluenza', 
        'A0201\nGLCTLVAML\nBMLF1\nEBV', 
        'A0301\nKLGGALQAK\nIE-1\nCMV',
        'A0301\nRLRAEAQVK\nEMNA-3A\nEBV',
        'A1101\nIVTDFSVIK\nEBNA-3B\nEBV', 
        'A1101\nAVFDRKSDAK\nEBNA-3B\nEBV', 
        'B0801\nRAKFKQLL\nBZLF1\nEBV',
        'none'
    ], rotation=0)
box = axs[0].get_position()
axs[0].set_position([box.x0, box.y0, box.width * 0.95, box.height])
axs[0].legend(loc='center left', bbox_to_anchor=(1, 0.5))
plt.show()

# %% [markdown]
Scalars performance metrics mentioned in text:

# %% [code]
results_tab_1f = container_1f.load_table(
    subset=[["chain_key", "CONCAT"]]
)
results_tab_1f = container_1f.reduce_table(
    tab=results_tab_1f,
    metric="keras_ce",
    partition="val",
    groups_keep=["covariate_key", "model"],
)

# %% [code]
for x in np.unique(results_tab_1f["covariate_key"].values):
    print("%s: mean difference=%f, pval=%f" % (
        "".join(x.split("\n")),
        np.mean(results_tab_1f.loc[np.logical_and(
            results_tab_1f["covariate_key"].values == x,
            results_tab_1f["model"].values == "bigru", 
        ), "auc_test"].values) -
        np.mean(results_tab_1f.loc[np.logical_and(
            results_tab_1f["covariate_key"].values == x,
            results_tab_1f["model"].values == "noseq", 
        ), "auc_test"].values),
        scipy.stats.ttest_ind(
            a=results_tab_1f.loc[np.logical_and(
                results_tab_1f["covariate_key"].values == x,
                results_tab_1f["model"].values == "bigru", 
            ), "auc_test"].values,
            b=results_tab_1f.loc[np.logical_and(
                results_tab_1f["covariate_key"].values == x,
                results_tab_1f["model"].values == "noseq", 
            ), "auc_test"].values,
            equal_var=False
        )[1]
    ))

# %% [markdown]
### Prediction errors 

# %% [code]
results_tab_1f = container_1f.load_table(
    subset=[["chain_key", "CONCAT"]]
)
results_tab_1f = container_1f.reduce_table(
    tab=results_tab_1f,
    metric="keras_ce",
    partition="val",
    groups_keep=["covariate_key", "model"],
)
results_tab_1f = container_1f.rename_levels(
    tab=results_tab_1f,
    rename_levels=[
        ["covariate_key", "S5", "counts"],
        ["covariate_key", "S2", "donor"],
        ["covariate_key", "S3", "donor+counts"],
        ["covariate_key", "S4", "donor+counts+\nsurface"],
        ["covariate_key", "S7", "nc+donor+counts"],
        ["covariate_key", "S8", "nc+donor+\ncounts+surface"],
        ["model", "bigru", "biGRU"],
        ["model", "noseq", "no-seq"],
    ]
)

# %% [code]
hue = "covariate_key"
models_seq = [
    ["s5_bigru_cce_1x1", "counts"],
    ["s2_bigru_cce_1x1", "donor"],
    ["s3_bigru_cce_1x1", "donor+counts"],
    ["s4_bigru_cce_1x1", "donor+counts+\nsurface"],
    ["s7_bigru_cce_1x1", "nc+donor+counts"],
    ["s8_bigru_cce_1x1", "nc+donor+\ncounts+surface"]
]
models_noseq = [
    ["s5_noseq_cce_1x1", "counts"],
    ["s2_noseq_cce_1x1", "donor"],
    ["s3_noseq_cce_1x1", "donor+counts"],
    ["s4_noseq_cce_1x1", "donor+counts+\nsurface"],
    ["s7_noseq_cce_1x1", "nc+donor+counts"],
    ["s8_noseq_cce_1x1", "nc+donor+\ncounts+surface"]
]
confusion_mat_noseq = np.zeros([len(models_seq), 3, 2, 2])
for i, _ in enumerate(models_seq):
    for j, cv in enumerate(["0", "1", "2"]):
        run0 = results_tab_1f["run"].values[np.logical_and(
            np.logical_and(
                results_tab_1f[hue].values == models_seq[i][1],
                results_tab_1f["model"].values == "biGRU",
            ),
            results_tab_1f["cv"].values == cv,
        )][0]
        yhat0 = np.load(
            grid_search_dir+"/10x_cd8/"+models_seq[i][0]+'/models/'+run0+"_yhat_test.npy"
        )
        yobs0 = scipy.sparse.load_npz(
            grid_search_dir+"/10x_cd8/"+models_seq[i][0]+'/models/'+run0+"_y_test.npz"
        )

        run1 = results_tab_1f["run"].values[np.logical_and(
            np.logical_and(
                results_tab_1f[hue].values == models_noseq[i][1],
                results_tab_1f["model"].values == "no-seq",
            ),
            results_tab_1f["cv"].values == cv,
        )][0]
        yhat1 = np.load(
            grid_search_dir+"/10x_cd8/"+models_noseq[i][0]+'/models/'+run1+"_yhat_test.npy"
        )
        yobs1 = scipy.sparse.load_npz(
            grid_search_dir+"/10x_cd8/"+models_noseq[i][0]+'/models/'+run1+"_y_test.npz"
        )
        assert not (yobs0 != yobs1).toarray().any()
        confusion_mat_noseq[i, j, 0, 0] = np.mean(np.logical_and(
            np.argmax(yhat0, axis=1).flatten() == np.argmax(yobs0, axis=1).flatten(),
            np.argmax(yhat1, axis=1).flatten() == np.argmax(yobs1, axis=1).flatten()
        ))
        confusion_mat_noseq[i, j, 1, 0] = np.mean(np.logical_and(
            np.argmax(yhat0, axis=1).flatten() != np.argmax(yobs0, axis=1).flatten(),
            np.argmax(yhat1, axis=1).flatten() == np.argmax(yobs1, axis=1).flatten()
        ))
        confusion_mat_noseq[i, j, 0, 1] = np.mean(np.logical_and(
            np.argmax(yhat0, axis=1).flatten() == np.argmax(yobs0, axis=1).flatten(),
            np.argmax(yhat1, axis=1).flatten() != np.argmax(yobs1, axis=1).flatten()
        ))
        confusion_mat_noseq[i, j, 1, 1] = np.mean(np.logical_and(
            np.argmax(yhat0, axis=1).flatten() != np.argmax(yobs0, axis=1).flatten(),
            np.argmax(yhat1, axis=1).flatten() != np.argmax(yobs1, axis=1).flatten()
        ))

# %% [code]
sns_data_confusion = pandas.concat([
    pandas.concat([pandas.DataFrame({
        "pie": [
            "seq: correct\nno-seq: correct",
            "seq: correct\nno-seq: incorrect",
            "seq: incorrect\nno-seq: correct",
            "seq: incorrect\nno-seq: incorrect"
        ],
        "value": confusion_mat_noseq[i, j].flatten(),
        "cv": str(j),
        "model": models_seq[i][1]
    }) for  j in range(confusion_mat_noseq.shape[1])])
 for  i in range(confusion_mat_noseq.shape[0])])

fig, axs = plt.subplots(1, 1, figsize=(7, 7))
sns.set_palette("colorblind")
sns.barplot(
    data=sns_data_confusion,
    x="model",
    hue="pie",
    y="value",
    ax=axs,
)   
axs.tick_params(axis='x', labelrotation=45)
axs.set_xlabel("model")
axs.set_ylabel("fraction of test data")
box = axs.get_position()
axs.set_position([box.x0, box.y0, box.width * 0.8, box.height])
axs.legend(loc='center left', bbox_to_anchor=(1, 0.5))

# %% [markdown]
## Fig. 1g

# %% [code]
container_1g = tm.train.SummaryContainer(
    indir=grid_search_dir + "/10x_cd8/", 
    gs_ids=[
        's8_bigru_cce_1x1',
        's8_linear_cce_1x1',
        's8_conv_cce_1x1',
        's8_sa_cce_1x1'
    ]
)
container_1g.load_all()

# %% [code]
ids = container_1g.choose_best(
    partition="val",
    metric="keras_ce",
    groups_keep=["model", "chain_key"]
)["run"]
container_1g.plot_training_overview(ids=ids)
plt.tight_layout()

# %% [code]
sns.set_palette("colorblind")
_, _ = container_1g.plot_metrics_topmodel(
    x="model",
    hue="chain_key",
    rename_levels=[
        ["model", "bigru", "biGRU"],
        ["model", "conv", "convolutional"],
        ["model", "selfattention", "self-attention"],
        ["model", "linear", "linear"]
    ],
    select_metric="keras_ce",
    select_partition="val",
    show_partition="test",
    plot_roc_only=True,
    show_swarm=True,
    ylim=[0.83, 0.89],
)
plt.tight_layout()
plt.savefig(figir+'main_1_g.pdf')
plt.show()

# %% [markdown]
Scalars performance metrics mentioned in text:

# %% [code]
results_tab_1g = container_1g.load_table()
results_tab_1g = container_1g.reduce_table(
    tab=results_tab_1g,
    metric="loss",
    partition="val",
    groups_keep=["model", "chain_key"]
)

# %% [code]
print(
    results_tab_1g.groupby(["model", "chain_key"])["auc_test"].mean() -
    results_tab_1g.loc[results_tab_1g["model"].values == "linear", :].groupby("chain_key")["auc_test"].mean()
)

# %% [code]
print(
    results_tab_1g.loc[results_tab_1g["chain_key"].values == "CONCAT", :].groupby("model")["auc_test"].mean() -
    results_tab_1g.loc[results_tab_1g["chain_key"].values == "TRA", :].groupby("model")["auc_test"].mean()
)
print(
    results_tab_1g.loc[results_tab_1g["chain_key"].values == "CONCAT", :].groupby("model")["auc_test"].mean() -
    results_tab_1g.loc[results_tab_1g["chain_key"].values == "TRB", :].groupby("model")["auc_test"].mean()
)

# %% [code]
print(
    (results_tab_1g.loc[results_tab_1g["chain_key"].values == "CONCAT", :].groupby("model")["auc_test"].mean() -
    results_tab_1g.loc[results_tab_1g["chain_key"].values == "TRA", :].groupby("model")["auc_test"].mean()).mean()
)
print(
    (results_tab_1g.loc[results_tab_1g["chain_key"].values == "CONCAT", :].groupby("model")["auc_test"].mean() -
    results_tab_1g.loc[results_tab_1g["chain_key"].values == "TRB", :].groupby("model")["auc_test"].mean()).mean()
)

# %% [code]
scipy.stats.wilcoxon(
    x=results_tab_1g.loc[results_tab_1g["chain_key"].values == "CONCAT", "auc_test"].values, 
    y=results_tab_1g.loc[results_tab_1g["chain_key"].values == "TRA", "auc_test"].values, 
)

# %% [code]
scipy.stats.wilcoxon(
    x=results_tab_1g.loc[results_tab_1g["chain_key"].values == "CONCAT", "auc_test"].values, 
    y=results_tab_1g.loc[results_tab_1g["chain_key"].values == "TRB", "auc_test"].values, 
)

# %% [markdown]
# Fig. 2

# %% [markdown]
## Fig. 2a

# %% [code]
container_2a = tm.train.SummaryContainer(
    indir=grid_search_dir + "/10x_cd8/", 
    gs_ids=[
        's8_bigru_msle_1x1',
        's8_linear_msle_1x1',
        's8_conv_msle_1x1',
        's8_sa_msle_1x1'
    ]
)
container_2a.load_all(data="")

# %% [code]
ids = container_2a.choose_best(
    partition="val",
    metric="keras_msle",
    groups_keep=["model", "covariate_key"]
)["run"]
container_2a.plot_training_overview(ids=ids)
plt.tight_layout()

# %% [code]
sns.set_palette("colorblind")
fig, axs = container_2a.plot_mse(
    x="model",
    hue="chain_key",
    rename_levels=[
        ["model", "bigru", "biGRU"],
        ["model", "conv", "convolutional"],
        ["model", "selfattention", "self-attention"],
        ["model", "linear", "linear"]
    ],
    select_metric="keras_msle",
    select_partition="val",
    show_partition="test",
    plot_only_r2=True,
    subset=[["covariate_key", "S8"]],
    y_lim=[0.55, 0.65],
    xrot=0,
    show_swarm=True
)
axs[1].set_xlabel("covariates")
plt.tight_layout()
plt.savefig(figir+'main_2a.pdf')
plt.show()

# %% [markdown]
## Fig. 2b

# %% [code]
container_2b = tm.train.SummaryContainer(
    indir=grid_search_dir + "/10x_cd8/", 
    gs_ids=[
        's1_linear_msle_1x1',
        's1_bigru_msle_1x1',
        's2_linear_msle_1x1',
        's2_bigru_msle_1x1',
        's3_bigru_msle_1x1',
        's3_linear_msle_1x1',
        's4_bigru_msle_1x1',
        's4_linear_msle_1x1',
        's5_bigru_msle_1x1',
        's5_linear_msle_1x1',
        's6_bigru_msle_1x1',
        's6_linear_msle_1x1',
        's7_bigru_msle_1x1',
        's7_linear_msle_1x1',
        's8_bigru_msle_1x1',
        's8_linear_msle_1x1'
    ]
)
container_2b.load_all(data="")

# %% [code]
ids = container_2b.choose_best(
    partition="val",
    metric="keras_msle",
    groups_keep=["model", "covariate_key"]
)["run"]
container_2b.plot_training_overview(ids=ids)
plt.tight_layout()

# %% [code]
sns.set_palette("colorblind")
fig, axs = container_2b.plot_mse(
    x="covariate_key",
    hue="chain_key",
    select_metric="keras_msle",
    select_partition="val",
    show_partition="test",
    subset=[["model", "bigru"]],
    rename_levels=[
        ["covariate_key", "S1", "none"],
        ["covariate_key", "S6", "nc"],
        ["covariate_key", "S5", "counts"],
        ["covariate_key", "S2", "donor"],
        ["covariate_key", "S3", "donor+counts"],
        ["covariate_key", "S4", "donor+counts+\nsurface"],
        ["covariate_key", "S7", "nc+donor+\ncounts"],
        ["covariate_key", "S8", "nc+donor+\ncounts+surface"]
    ],
    plot_only_r2=True,
    y_lim=[0.48, 0.65],
    xrot=90,
    show_swarm=True
)
axs[1].set_xlabel("covariates")
plt.tight_layout()
plt.savefig(figir+'main_2b.pdf')
plt.show()

# %% [code]
results_tab_2b = container_2b.load_table(
    subset=[["model", "bigru"]]
)
results_tab_2b = container_2b.reduce_table(
    tab=results_tab_2b,
    metric="keras_msle",
    partition="val",
    groups_keep=["covariate_key", "chain_key"]
)
results_tab_2b = container_2b.rename_levels(
    tab=results_tab_2b,
    rename_levels=[
        ["covariate_key", "S1", "none"],
        ["covariate_key", "S6", "nc"],
        ["covariate_key", "S5", "counts"],
        ["covariate_key", "S2", "donor"],
        ["covariate_key", "S3", "donor+counts"],
        ["covariate_key", "S4", "donor+counts+\nsurface"],
        ["covariate_key", "S7", "nc+donor+\ncounts"],
        ["covariate_key", "S8", "nc+donor+\ncounts+surface"]
    ]
)

# %% [code]
print(np.mean(results_tab_2b.loc[np.logical_and(
    results_tab_2b["covariate_key"].values == "donor",
    results_tab_2b["chain_key"].values == "CONCAT"
), "r2log_test"]))
print(np.mean(results_tab_2b.loc[np.logical_and(
    results_tab_2b["covariate_key"].values == "donor+counts",
    results_tab_2b["chain_key"].values == "CONCAT"
), "r2log_test"]))
print(np.mean(results_tab_2b.loc[np.logical_and(
    results_tab_2b["covariate_key"].values == "nc+donor+\ncounts",
    results_tab_2b["chain_key"].values == "CONCAT"
), "r2log_test"]))

# %% [code]
print(
    np.mean(results_tab_2b.loc[np.logical_and(
        results_tab_2b["covariate_key"].values == "donor",
        results_tab_2b["chain_key"].values == "CONCAT"
    ), "r2log_test"])-
         np.mean(results_tab_2b.loc[np.logical_and(
        results_tab_2b["covariate_key"].values == "donor+counts+\nsurface",
        results_tab_2b["chain_key"].values == "CONCAT"
    ), "r2log_test"])
)
print(scipy.stats.ttest_ind(
    a=results_tab_2b.loc[np.logical_and(
        results_tab_2b["covariate_key"].values == "donor",
        results_tab_2b["chain_key"].values == "CONCAT"
    ), "r2log_test"],
    b=results_tab_2b.loc[np.logical_and(
        results_tab_2b["covariate_key"].values == "donor+counts+\nsurface",
        results_tab_2b["chain_key"].values == "CONCAT"
    ), "r2log_test"]
))
print(
    np.mean(results_tab_2b.loc[np.logical_and(
        results_tab_2b["covariate_key"].values == "nc+donor+\ncounts",
        results_tab_2b["chain_key"].values == "CONCAT"
    ), "r2log_test"]) -
        np.mean(results_tab_2b.loc[np.logical_and(
        results_tab_2b["covariate_key"].values == "nc+donor+\ncounts+surface",
        results_tab_2b["chain_key"].values == "CONCAT"
    ), "r2log_test"])
)
print(scipy.stats.ttest_ind(
    a=results_tab_2b.loc[np.logical_and(
        results_tab_2b["covariate_key"].values == "nc+donor+\ncounts",
        results_tab_2b["chain_key"].values == "CONCAT"
    ), "r2log_test"],
    b=results_tab_2b.loc[np.logical_and(
        results_tab_2b["covariate_key"].values == "nc+donor+\ncounts+surface",
        results_tab_2b["chain_key"].values == "CONCAT"
    ), "r2log_test"]
))

# %% [code]
print(np.mean(results_tab_2b.loc[np.logical_and(
    results_tab_2b["covariate_key"].values == "nc+donor+\ncounts+surface",
    results_tab_2b["chain_key"].values == "CONCAT"
), "r2log_test"]))

# %% [markdown]
## Fig. 2c

# %% [code]
container_2c_multi = tm.train.SummaryContainer(
    indir=grid_search_dir + "/10x_cd8/", 
    gs_ids=[
        's8_bigru_msle_1x1',
        #'s8_linear_msle_1x1'
    ]
)
container_2c_multi.load_all(data="")
container_2c_single = tm.train.SummaryContainer(
    indir=grid_search_dir + "/10x_cd8/", 
    gs_ids=[
        's8_bigru_msle_1x1_split'
    ]
)
container_2c_single.load_all(data="")

# %% [code]
show_partition = "test"
results_tab_2c = container_2c_multi.load_table(
    subset=[]
)
results_tab_2c = container_2c_multi.reduce_table(
    tab=results_tab_2c,
    metric="keras_msle",
    partition="val",
    groups_keep=[]
)
results_tab_2c = container_2c_multi.rename_levels(
    tab=results_tab_2c
)
results_tab_2c = pandas.concat([
    pandas.DataFrame(dict([
        ("label", container_2c_multi.labels[run].tolist())
    ] + [
        (k + "_" + show_partition, v.flatten())
        for k, v in container_2c_multi.evaluations_custom[run][show_partition]["local"].items()
    ]))
    for i, run in enumerate(results_tab_2c["run"].values)
])
results_tab_2c["task"] = "multi"

# %% [code]
results_tab_2c_2 = container_2c_single.load_table(
    subset=[]
)
results_tab_2c_2 = container_2c_single.reduce_table(
    tab=results_tab_2c_2,
    metric="keras_msle",
    partition="val",
    groups_keep=["labels_range"]
)
results_tab_2c_2 = pandas.concat([
    pandas.DataFrame(dict([
        ("label", container_2c_single.labels[run].tolist())
    ] + [
        (k + "_" + show_partition, v.flatten())
        for k, v in container_2c_single.evaluations_custom[run][show_partition]["global"].items()
    ]))
    for i, run in enumerate(results_tab_2c_2["run"].values)
])
results_tab_2c_2["task"] = "single"

# %% [code]
results_tab_2c = pandas.concat([results_tab_2c, results_tab_2c_2], axis=0)
results_tab_2c["label"] = pandas.Categorical(
    results_tab_2c["label"].values,
    categories=np.sort(np.unique(results_tab_2c["label"].values))
)

# %% [code]
sns.set_palette(sns.color_palette("colorblind")[3:])
_ = container_2c_multi._plot_mse(
    sns_data=results_tab_2c,
    x="label",
    hue="task",
    plot_only_r2=True,
    xrot=90,
    y_lim=None,
    width_fig=14,
    show_swarm=True
)
plt.tight_layout()
plt.savefig(figir+"main_2c.pdf")
plt.show()

# %% [markdown]
# Figure 3

# %% [markdown]
## Fig. 3c

# %% [code]
container_3c = tm.train.SummaryContainer(
    indir=grid_search_dir + "/iedb/", 
    gs_ids=[
        's_bilstm',
        's_bilstm_separate',
        's_bigru',
        's_bigru_separate',
        's_sa',
        's_conv',
        's_inception',
        's_nettcr',
        's_linear'
    ]
)
container_3c.load_all()

# %% [code]
ids = container_3c.choose_best(
    partition="val",
    metric="keras_ce",
    groups_keep=["model", "split"]
)["run"]
container_3c.plot_training_overview(ids=ids)
plt.tight_layout()

# %% [code]
sns.set_palette("colorblind")
fig, axs = container_3c.plot_metrics_topmodel(
    x="model",
    hue="split",
    select_metric="keras_ce",
    select_partition="val",
    show_partition="test",
    rename_levels=[
        ["split", "True", "separate"],
        ["split", "False", "concat"],
        ["split", "nan", "concat"],
        ["model", "bigru", "biGRU"],
        ["model", "bilstm", "biLSTM"],
        ["model", "conv", "convolutional"],
        ["model", "inception", "inception"],
        ["model", "selfattention", "self-attention"],
        ["model", "linear", "linear"]
    ],
    plot_roc_only=True,
    show_swarm=True,
    xrot=30
)
axs[0].set_xlabel("layer")
plt.tight_layout()
plt.savefig(figir+'main_3c.pdf')
plt.show()

# %% [markdown]
Scalars performance metrics mentioned in text:

# %% [code]
results_tab_3c = container_3c.load_table(
    subset=[]
)
results_tab_3c = container_3c.reduce_table(
    tab=results_tab_3c,
    metric="keras_ce",
    partition="val",
    groups_keep=["model", "split"]
)
results_tab_3c = container_3c.rename_levels(
    tab=results_tab_3c,
    rename_levels=[
        ["split", "True", "separate"],
        ["split", "False", "concat"],
        ["split", "nan", "concat"]
    ]
)

# %% [code]
print(
    results_tab_3c.groupby(["model", "split"])["auc_test"].mean()
)
print(
    results_tab_3c.loc[results_tab_3c["split"].values == "concat", :].groupby(["model"])["auc_test"].mean().mean()
)
print(
    results_tab_3c.loc[results_tab_3c["split"].values == "concat", :].groupby(["model"])["auc_test"].mean().std()
)
print(
    results_tab_3c.loc[results_tab_3c["split"].values == "separate", :].groupby(["model"])["auc_test"].mean().mean()
)
print(
    results_tab_3c.loc[results_tab_3c["split"].values == "separate", :].groupby(["model"])["auc_test"].mean().std()
)

# %% [markdown]
## Fig. S1b

# %% [code]
# Need to add aa_embedding manually based on model ID here as this was not saved in 
# runparams. In the future, one could use plot_top_model directly to create this plot.
sns.set_palette("colorblind")
results_tab_s1b = container_3c.load_table(
    subset=[]
)
results_tab_s1b["aa_embedding"] = [x.split("_")[3] for x in list(results_tab_s1b.index)]
results_tab_s1b = container_3c.reduce_table(
    tab=results_tab_s1b,
    metric="keras_ce",
    partition="val",
    groups_keep=["model", "aa_embedding"]
)
results_tab_s1b = container_3c.rename_levels(
    tab=results_tab_s1b,
    rename_levels=[
        ["model", "bigru", "biGRU"],
        ["model", "bilstm", "biLSTM"],
        ["model", "conv", "convolutional"],
        ["model", "inception", "inception"],
        ["model", "selfattention", "self-attention"],
        ["model", "linear", "linear"]
    ]
)
container_3c._plot_best_model(
    sns_data=results_tab_s1b,
    x="model",
    hue="aa_embedding",
    show_partition="test",
    width_fig=7,
    height_fig=7,
    plot_f1=False,
    plot_roc_only=True,
    plot_tp_only=False,
    plot_fp_only=False,
    xrot=30,
    ylim=None,
    show_swarm=True
)
axs[0].set_xlabel("layer")
plt.tight_layout()
plt.savefig(figir+'supp_1b.pdf')
plt.show()

# %% [markdown]
## Fig. 3d

# %% [code]
container_3d_multi = tm.train.SummaryContainer(
    indir=grid_search_dir + "/iedb/", 
    gs_ids=[
        's_bilstm',
        's_bilstm_separate',
        's_bigru',
        's_bigru_separate',
        's_nettcr',
        's_linear'
    ]
)
container_3d_multi.load_all()
container_3d_single = tm.train.SummaryContainer(
    indir=grid_search_dir + "/iedb_categ/", 
    gs_ids=[
        's_linear_split'
    ]
)
container_3d_single.load_all()

# %% [code]
show_partition = "test"
results_tab_3d_1 = container_3d_multi.load_table(
    subset=[]
)
results_tab_3d_1 = container_3d_multi.reduce_table(
    tab=results_tab_3d_1,
    metric="keras_ce",
    partition="val",
    groups_keep=[]
)
results_tab_3d_1 = container_3d_multi.rename_levels(
    tab=results_tab_3d_1
)
results_tab_3d_1 = pandas.concat([
    pandas.DataFrame(dict([
        (k, [v[i] for x in container_3d_multi.peptide_seqs_unique[run]])
        for k, v in results_tab_3d_1.items()
    ] + [
        ("label", container_3d_multi.peptide_seqs_unique[run])
    ] + [
        (k + "_" + show_partition, v.flatten())
        for k, v in container_3d_multi.evaluations_custom[run][show_partition]["local"].items()
    ]))
    for i, run in enumerate(results_tab_3d_1["run"].values)
])
# Add label-wise F1 score
results_tab_3d_1["f1_" + show_partition] = 2*results_tab_3d_1["prec_" + show_partition].values * results_tab_3d_1["rec_" + show_partition].values /\
    (results_tab_3d_1["prec_" + show_partition].values + results_tab_3d_1["rec_" + show_partition].values + 1e-10)
results_tab_3d_1["task"] = "embedding"

# %% [code]
results_tab_3d_2 = container_3d_single.load_table(
    subset=[]
)
results_tab_3d_2 = container_3d_single.reduce_table(
    tab=results_tab_3d_2,
    metric="keras_ce",
    partition="val",
    groups_keep=["labels_range"]
)
results_tab_3d_2 = pandas.concat([
    pandas.DataFrame(dict([
        (k, v[i])
        for k, v in results_tab_3d_2.items()
    ] + [
        ("label", results_tab_3d_2.loc[results_tab_3d_2["run"].values == run, "labels_range"].values[0].split("['")[1].split("']")[0])
    ] + [
        (k + "_" + show_partition, v.flatten())
        for k, v in container_3d_single.evaluations_custom[run][show_partition]["global"].items()
    ]))
    for i, run in enumerate(results_tab_3d_2["run"].values)
])
# Add label-wise F1 score
results_tab_3d_2["f1_" + show_partition] = 2*results_tab_3d_2["prec_" + show_partition].values * results_tab_3d_2["rec_" + show_partition].values /\
    (results_tab_3d_2["prec_" + show_partition].values + results_tab_3d_2["rec_" + show_partition].values + 1e-10)
results_tab_3d_2["task"] = "categorical"

# %% [code]
results_tab_3d = pandas.concat([results_tab_3d_1, results_tab_3d_2], axis=0)

# %% [code]
antigens_iedb_iedb_categ_split = [
    'AMFWSVPTV',
    'CINGVCWTV', 
    'ELAGIGILTV', 
    'FLYNLLTRV', 
    'GILGFVFTL', 
    'GLCTLVAML', 
    'KLSALGINAV', 
    'LLWNGPMAV', 
    'NLVPMVATV', 
    'VLFGLGFAI',
    'YVLDHLIVV'
]

# %% [code]
results_tab_3d = results_tab_3d.loc[
    [x in antigens_iedb_iedb_categ_split for x in results_tab_3d["label"].values], :].copy()

# %% [code]
sns.set_palette(sns.color_palette("colorblind")[2:])
_ = container_3d_multi._plot_best_model(
    sns_data=results_tab_3d,
    x="label",
    hue="task",
    show_partition="test", 
    plot_f1=True, 
    plot_fp_only=False, 
    plot_tp_only=False,
    plot_roc_only=False,
    ylim=None,
    xrot=30,
    width_fig=14,
    height_fig=7,
    show_swarm=True
)
plt.tight_layout()
plt.savefig(figir+"main_3d.pdf")
plt.show()

# %% [markdown]
Scalars performance metrics mentioned in text:

# %% [code]
print(
    results_tab_3d.loc[results_tab_3d["task"].values == "categorical", :].groupby(["label"])["auc_test"].mean() -
    results_tab_3d.loc[results_tab_3d["task"].values == "embedding", :].groupby(["label"])["auc_test"].mean()
)

# %% [code]
print(
    np.sum(
        results_tab_3d.loc[results_tab_3d["task"].values == "categorical", :].groupby(["label"])["auc_test"].mean() >
        results_tab_3d.loc[results_tab_3d["task"].values == "embedding", :].groupby(["label"])["auc_test"].mean()
    )
)
print(len(np.unique(results_tab_3d["label"].values)))

# %% [code]
scipy.stats.wilcoxon(
    x=results_tab_3d.loc[results_tab_3d["task"].values == "categorical", "auc_test"].values,
    y=results_tab_3d.loc[results_tab_3d["task"].values == "embedding", "auc_test"].values
)

# %% [code]
for x in np.unique(results_tab_3d["label"].values):
    print(x)
    print(scipy.stats.ttest_ind(
        a=results_tab_3d.loc[np.logical_and(
            results_tab_3d["label"].values == x,
            results_tab_3d["task"].values == "categorical"
        ), "auc_test"].values,
        b=results_tab_3d.loc[np.logical_and(
            results_tab_3d["label"].values == x,
            results_tab_3d["task"].values == "embedding"
        ), "auc_test"].values,
        equal_var=False
    ))

# %% [markdown]
## Fig. 3e

# %% [markdown]
Prediction format: The IEDB trained model was run on all antigens of 10x data set, yielding a vector of predictions and an accompanying vector of labels. This vector is restructured into a list of metrics by label. The 10x trained models are in the split format, which means that one prediction per label is given in the 1D format.

# %% [code]
container_3e_embedding = tm.train.SummaryContainer(
    indir=grid_search_dir + "/iedb/", 
    gs_ids=[
        's_bilstm',
        's_bilstm_separate',
        's_bigru',
        's_bigru_separate',
        's_nettcr',
        's_linear'
    ]
)
container_3e_embedding.load_all(data="10x_cd8", load_peptide_seqs_by_dataset=True)
container_3e_categ = tm.train.SummaryContainer(
    indir=grid_search_dir + "/10x_cd8/", 
    gs_ids=[
        's3_linear_cce_1x1_split'
    ]
)
container_3e_categ.load_all(data="", load_peptide_seqs_by_dataset=True)

# %% [code]
show_partition = "test"
results_tab_3e_1 = container_3e_embedding.load_table(
    subset=[]
)
results_tab_3e_1 = container_3e_embedding.reduce_table(
    tab=results_tab_3e_1,
    metric="keras_ce",
    partition="val",
    groups_keep=[]
)
results_tab_3e_1 = container_3e_embedding.rename_levels(
    tab=results_tab_3e_1
)
results_tab_3e_1 = pandas.concat([
    pandas.DataFrame(dict([
        (k, [v[i] for x in container_3e_embedding.peptide_seqs_unique[run]])
        for k, v in results_tab_3e_1.items()
    ] + [
        ("label", container_3e_embedding.peptide_seqs_unique[run])
    ] + [
        (k + "_" + show_partition, v.flatten())
        for k, v in container_3e_embedding.evaluations_custom[run][show_partition]["local"].items()
    ]))
    for i, run in enumerate(results_tab_3e_1["run"].values)
])
# Add label-wise F1 score
results_tab_3e_1["f1_" + show_partition] = 2*results_tab_3e_1["prec_" + show_partition].values * results_tab_3e_1["rec_" + show_partition].values /\
    (results_tab_3e_1["prec_" + show_partition].values + results_tab_3e_1["rec_" + show_partition].values + 1e-10)
results_tab_3e_1["task"] = "embedding"

# %% [code]
results_tab_3e_2 = container_3e_categ.load_table(
    subset=[]
)
results_tab_3e_2 = container_3e_categ.reduce_table(
    tab=results_tab_3e_2,
    metric="keras_ce",
    partition="val",
    groups_keep=["labels_range"]
)
results_tab_3e_2 = pandas.concat([
    pandas.DataFrame(dict([
        (k, v[i])
        for k, v in results_tab_3e_2.items()
    ] + [
        ("label", container_3e_categ.labels[run][0])
    ] + [
        (k + "_" + show_partition, v.flatten())
        for k, v in container_3e_categ.evaluations_custom[run][show_partition]["global"].items()
    ]))
    for i, run in enumerate(results_tab_3e_2["run"].values)
])
# Add label-wise F1 score
results_tab_3e_2["f1_" + show_partition] = 2*results_tab_3e_2["prec_" + show_partition].values * results_tab_3e_2["rec_" + show_partition].values /\
    (results_tab_3e_2["prec_" + show_partition].values + results_tab_3e_2["rec_" + show_partition].values + 1e-10)
results_tab_3e_2["task"] = "categorical"

# %% [code]
results_tab_3e = pandas.concat([results_tab_3e_1, results_tab_3e_2], axis=0)

# %% [code]
# Take out antigens that do not occur in 10x data set:
results_tab_3e = results_tab_3e.loc[
    [x in np.unique(results_tab_3e_2["label"]) for x in results_tab_3e["label"].values], :].copy()

# %% [code]
sns.set_palette(sns.color_palette("colorblind")[2:])
_ = container_3e_embedding._plot_best_model(
    sns_data=results_tab_3e,
    x="label",
    hue="task",
    show_partition="test", 
    plot_f1=True, 
    plot_fp_only=False, 
    plot_tp_only=False,
    plot_roc_only=False,
    ylim=[0, 1],
    xrot=0,
    width_fig=14,
    height_fig=6,
    show_swarm=True
)
plt.tight_layout()
plt.savefig(figir+"main_3e.pdf")
plt.show()

# %% [markdown]
Scalars performance metrics mentioned in text:

# %% [code]
print(
    results_tab_3e.loc[results_tab_3e["task"].values == "categorical", :].groupby(["label"])["auc_test"].mean() -
    results_tab_3e.loc[results_tab_3e["task"].values == "embedding", :].groupby(["label"])["auc_test"].mean()
)

# %% [code]
print(
    np.sum(
        results_tab_3e.loc[results_tab_3e["task"].values == "categorical", :].groupby(["label"])["auc_test"].mean() >
        results_tab_3e.loc[results_tab_3e["task"].values == "embedding", :].groupby(["label"])["auc_test"].mean()
    )
)
print(len(np.unique(results_tab_3e["label"].values)))

# %% [code]
scipy.stats.wilcoxon(
    x=results_tab_3e.loc[results_tab_3e["task"].values == "categorical", "auc_test"].values,
    y=results_tab_3e.loc[results_tab_3e["task"].values == "embedding", "auc_test"].values
)

# %% [code]
for x in np.unique(results_tab_3e["label"].values):
    print(x)
    print(scipy.stats.ttest_ind(
        a=results_tab_3e.loc[np.logical_and(
            results_tab_3e["label"].values == x,
            results_tab_3e["task"].values == "categorical"
        ), "auc_test"].values,
        b=results_tab_3e.loc[np.logical_and(
            results_tab_3e["label"].values == x,
            results_tab_3e["task"].values == "embedding"
        ), "auc_test"].values,
        equal_var=False
    ))

# %% [markdown]
# Supp. Fig. 1

# %% [markdown]
## Supp. Fig. 1a

# %% [code]
container_s1a = tm.train.SummaryContainer(
    indir=grid_search_dir + "/10x_cd8/", 
    gs_ids=[
        's3_bigru_cce_noaa',
        's3_bigru_cce_blosum',
        's3_bigru_cce_1x1',
        's3_linear_cce_noaa',
        's3_linear_cce_blosum',
        's3_linear_cce_1x1'
    ]
)
container_s1a.load_all()

# %% [code]
ids = container_s1a.choose_best(
    partition="val",
    metric="keras_ce",
    groups_keep=["model", "aa_embedding_key"],
    subset=[["chain_key", "CONCAT"]],
)["run"]
container_s1a.plot_training_overview(ids=ids)
plt.tight_layout()

# %% [code]
sns.set_palette("colorblind")
_, _ = container_s1a.plot_metrics_topmodel(
    x="model",
    hue="aa_embedding_key",
    rename_levels=[
        ["model", "bigru", "biGRU"],
        ["model", "linear", "linear"]
    ],
    select_metric="keras_ce",
    select_partition="val",
    show_partition="test",
    plot_roc_only=True,
    ylim=[0.8, 0.86],
    subset=[["chain_key", "CONCAT"]],
    show_swarm=True
)
plt.tight_layout()
plt.savefig(figir+'supp_1_a.pdf')
plt.show()

# %% [markdown]
# Supp. Fig. 4

# %% [markdown]
## Supp. Fig. 4a

# %% [code]
container_s4a = tm.train.SummaryContainer(
    indir=grid_search_dir + "/10x_cd8/", 
    gs_ids=[
        's1_bigru_cce_1x1',
        's1_linear_cce_1x1',
        's2_bigru_cce_1x1',
        's2_linear_cce_1x1',
        's3_bigru_cce_1x1',
        's3_linear_cce_1x1',
        's5_bigru_cce_1x1',
        's5_linear_cce_1x1',
        's6_bigru_cce_1x1',
        's6_linear_cce_1x1',
        's7_bigru_cce_1x1',
        's7_linear_cce_1x1',
        's8_bigru_cce_1x1',
        's8_linear_cce_1x1'
    ]
)
container_s4a.load_all(data="vdjdb_matched")

# %% [code]
sns.set_palette("colorblind")
fig, axs = container_s4a.plot_metrics_topmodel(
    x="covariate_key",
    hue="model",
    select_metric="keras_ce",
    select_partition="val",
    show_partition="test",
    subset=[["chain_key", "CONCAT"]],
    rename_levels=[
        ["covariate_key", "S1", "none"],
        ["covariate_key", "S6", "nc"],
        ["covariate_key", "S5", "counts"],
        ["covariate_key", "S2", "donor"],
        ["covariate_key", "S3", "donor+counts"],
        ["covariate_key", "S4", "donor+counts+\nsurface"],
        ["covariate_key", "S7", "nc+donor+\ncounts"],
        ["covariate_key", "S8", "nc+donor+\ncounts+surface"],
        ["model", "bigru", "biGRU"],
        ["model", "linear", "linear"],
    ],
    plot_tp_only=True,
    ylim=[0.5, 0.6],
    width_fig=7,
    xrot=90,
    show_swarm=True
)
axs[1].set_xlabel("covariates")
plt.tight_layout()
plt.savefig(figir+"supp_4a.pdf")
plt.show()

# %% [markdown]
## Supp. Fig. 4b

# %% [code]
container_s4b = tm.train.SummaryContainer(
    indir=grid_search_dir + "/10x_cd8/", 
    gs_ids=[
        's1_bigru_cce_1x1',
        's1_linear_cce_1x1',
        's2_bigru_cce_1x1',
        's2_linear_cce_1x1',
        's3_bigru_cce_1x1',
        's3_linear_cce_1x1',
        's5_bigru_cce_1x1',
        's5_linear_cce_1x1',
        's6_bigru_cce_1x1',
        's6_linear_cce_1x1',
        's7_bigru_cce_1x1',
        's7_linear_cce_1x1',
        's8_bigru_cce_1x1',
        's8_linear_cce_1x1'
    ]
)
container_s4b.load_all(data="vdjdb_unmatched")

# %% [code]
sns.set_palette("colorblind")
fig, axs = container_s4b.plot_metrics_topmodel(
    x="covariate_key",
    hue="model",
    select_metric="keras_ce",
    select_partition="val",
    show_partition="test",
    subset=[["chain_key", "CONCAT"]],
    rename_levels=[
        ["covariate_key", "S1", "none"],
        ["covariate_key", "S6", "nc"],
        ["covariate_key", "S5", "counts"],
        ["covariate_key", "S2", "donor"],
        ["covariate_key", "S3", "donor+counts"],
        ["covariate_key", "S4", "donor+counts+\nsurface"],
        ["covariate_key", "S7", "nc+donor+\ncounts"],
        ["covariate_key", "S8", "nc+donor+\ncounts+surface"],
        ["model", "bigru", "biGRU"],
        ["model", "linear", "linear"],
    ],
    plot_fp_only=True,
    ylim=[0, 0.05],
    width_fig=7,
    xrot=90,
    show_swarm=True
)
axs[1].set_xlabel("covariates")
plt.tight_layout()
plt.savefig(figir+"supp_4b.pdf")
plt.show()

# %% [markdown]
## Supp. Fig. 4c

# %% [code]
container_s4c = tm.train.SummaryContainer(
    indir=grid_search_dir + "/10x_cd8/", 
    gs_ids=[
        's1_bigru_cce_1x1',
        's1_linear_cce_1x1',
        's2_bigru_cce_1x1',
        's2_linear_cce_1x1',
        's3_bigru_cce_1x1',
        's3_linear_cce_1x1',
        's5_bigru_cce_1x1',
        's5_linear_cce_1x1',
        's6_bigru_cce_1x1',
        's6_linear_cce_1x1',
        's7_bigru_cce_1x1',
        's7_linear_cce_1x1',
        's8_bigru_cce_1x1',
        's8_linear_cce_1x1'
    ]
)
container_s4c.load_all(data="iedb_unmatched")

# %% [code]
sns.set_palette("colorblind")
fig, axs = container_s4c.plot_metrics_topmodel(
    x="covariate_key",
    hue="model",
    select_metric="keras_ce",
    select_partition="val",
    show_partition="test",
    subset=[["chain_key", "CONCAT"]],
    rename_levels=[
        ["covariate_key", "S1", "none"],
        ["covariate_key", "S6", "nc"],
        ["covariate_key", "S5", "counts"],
        ["covariate_key", "S2", "donor"],
        ["covariate_key", "S3", "donor+counts"],
        ["covariate_key", "S4", "donor+counts+\nsurface"],
        ["covariate_key", "S7", "nc+donor+\ncounts"],
        ["covariate_key", "S8", "nc+donor+\ncounts+surface"]
    ],
    plot_fp_only=True,
    ylim=[0, 0.3],
    width_fig=7,
    xrot=90,
    show_swarm=True
)
axs[1].set_xlabel("covariates")
plt.tight_layout()
plt.savefig(figir+"supp_4c.pdf")
plt.show()

# %% [markdown]
# Supp. Fig. 5

# %% [markdown]
## Supp. Fig. 5a (Test set: unseen low frequency antigens from IEDB)

# %% [code]
container_5a = tm.train.SummaryContainer(
    indir=grid_search_dir + "/iedb_categ/", 
    gs_ids=[
        's_linear_extrapolate_antigens',
        's_bigru_extrapolate_antigens',
        's_inception_extrapolate_antigens'
    ]
)
container_5a.load_all(data="", load_peptide_seqs_by_dataset=False)

# %% [code]
ids = container_5a.choose_best(
    partition="val",
    metric="keras_ce",
    groups_keep=["model"]
)["run"]
container_5a.plot_training_overview(ids=ids)
plt.tight_layout()

# %% [code]
results_tab_s5a = container_5a.load_table(
    subset=[]
)
results_tab_s5a = container_5a.reduce_table(
    tab=results_tab_s5a,
    metric="keras_ce",
    partition="val",
    groups_keep=["model"]
)
results_tab_s5a = container_5a.rename_levels(
    tab=results_tab_s5a,
    rename_levels=[]
)
results_tab_s5a = pandas.concat([
    pandas.DataFrame(dict([
        (k, [v[i] for x in range(len(container_5a.peptide_seqs_unique[run]))])
        for k, v in results_tab_s5a.items()
    ] + [
        ("label", container_5a.peptide_seqs_unique[run])
    ] + [
        (k + "_" + show_partition, v.flatten())
        for k, v in container_5a.evaluations_custom[run][show_partition]["local"].items()
    ]))
    for i, run in enumerate(results_tab_s5a["run"].values)
])
# Add label-wise F1 score
for x in ["train", "val", "test"]:
    results_tab_s5a["f1_" + x] = 2*results_tab_s5a["prec_" + x].values * results_tab_s5a["rec_" + x].values /\
        (results_tab_s5a["prec_" + x].values + results_tab_s5a["rec_" + x].values + 1e-10)

# %% [code]
results_tab_s5a["label"] = [
    x if len(x) <= 10 else x[:10]+"*" for x in results_tab_s5a["label"].values
]

# %% [code]
results_tab_s5a["label"] = pandas.Categorical(
    results_tab_s5a["label"].values,
    categories=np.sort(np.unique(results_tab_s5a["label"].values))
)

# %% [code]
# save training labels:
antigens_iedb_iedb = np.sort(np.unique(
    results_tab_s5a.loc[np.isnan(results_tab_s5a["f1_test"].values), "label"].values
))
# remove labels that were not in test set: not included in custom metrics.
results_tab_s5a = results_tab_s5a.loc[~np.isnan(results_tab_s5a["f1_test"].values), :].copy()
antigens_iedb_iedb_short = np.sort(np.unique(results_tab_s5a["label"].values))
# remove empty categories:
results_tab_s5a["label"] = pandas.Categorical(
    results_tab_s5a["label"].astype(str),
    categories=np.sort(np.unique(results_tab_s5a["label"].values))
)

# %% [code]
# add minimal distance to training data to label names:
antigens_iedb_iedb_short_dist = sort_antigens_by_similarity(
    query_antigens=antigens_iedb_iedb_short,
    reference_antigens=antigens_iedb_iedb
)
results_tab_s5a["label"] = [
    x + " (" + str(antigens_iedb_iedb_short_dist[x]) + ")"
    for x in results_tab_s5a["label"].values
]

# %% [code]
sns.set_palette("colorblind")
fig, axs = container_5a._plot_best_model(
    sns_data=results_tab_s5a,
    x="label",
    hue="model",
    show_partition="test",
    plot_f1=True, 
    plot_fp_only=False, 
    plot_tp_only=False,
    plot_roc_only=False,
    ylim=None,
    xrot=90,
    width_fig=14,
    height_fig=7,
    show_swarm=True
)
plt.tight_layout()
plt.savefig(figir+"supp_5a.pdf")
plt.show()

# %% [code]
sns.set_palette("colorblind")
fig, axs = container_5a._plot_best_model(
    sns_data=results_tab_s5a,
    x="label",
    hue="model",
    show_partition="test",
    plot_f1=True, 
    plot_fp_only=False, 
    plot_tp_only=False,
    plot_roc_only=False,
    ylim=None,
    xrot=90,
    width_fig=14,
    height_fig=7,
    show_swarm=True
)
axs[1].legend_.remove()
plt.tight_layout()
plt.savefig(figir+"supp_5a_nolegend.pdf")
plt.show()

# %% [markdown]
Scalars performance metrics mentioned in text:

# %% [code]
print(results_tab_s5a.groupby(["label", "model"])["auc_test"].mean().groupby(["label"]).max())

# %% [code]
print(results_tab_s5a.groupby(["label", "model"])["auc_test"].mean().groupby(["label"]).max().mean())

# %% [markdown]
## Supp. Fig. 5b (Test set: unseen antigens from VDJdb)

# %% [code]
container_5b = tm.train.SummaryContainer(
    indir=grid_search_dir + "/iedb/", 
    gs_ids=[
        's_bilstm',
        's_bigru',
        's_nettcr',
        's_linear'
    ]
)
container_5b.load_all(data="vdjdb", load_peptide_seqs_by_dataset=True)

# %% [code]
ids = container_5b.choose_best(
    partition="val",
    metric="keras_ce",
    groups_keep=["model"]
)["run"]
container_5b.plot_training_overview(ids=ids)
plt.tight_layout()

# %% [code]
results_tab_s5b = container_5b.load_table(
    subset=[]
)
results_tab_s5b = container_5b.reduce_table(
    tab=results_tab_s5b,
    metric="keras_ce",
    partition="val",
    groups_keep=["model"]
)
results_tab_s5b = container_5b.rename_levels(
    tab=results_tab_s5b,
    rename_levels=[]
)
results_tab_s5b = pandas.concat([
    pandas.DataFrame(dict([
        (k, [v[i] for x in range(len(container_5b.peptide_seqs_unique[run]))])
        for k, v in results_tab_s5b.items()
    ] + [
        ("label", container_5b.peptide_seqs_unique[run])
    ] + [
        (k + "_" + show_partition, v.flatten())
        for k, v in container_5b.evaluations_custom[run][show_partition]["local"].items()
    ]))
    for i, run in enumerate(results_tab_s5b["run"].values)
])
# Add label-wise F1 score
for x in ["train", "val", "test"]:
    results_tab_s5b["f1_" + x] = 2*results_tab_s5b["prec_" + x].values * results_tab_s5b["rec_" + x].values /\
        (results_tab_s5b["prec_" + x].values + results_tab_s5b["rec_" + x].values + 1e-10)

# %% [code]
# save training labels:
antigens_iedb_iedb = np.sort(np.unique(
    results_tab_s5b.loc[np.isnan(results_tab_s5b["f1_test"].values), "label"].values
))
# remove labels that were not in test set: not included in custom metrics.
results_tab_s5b = results_tab_s5b.loc[~np.isnan(results_tab_s5b["f1_test"].values), :].copy()
antigens_iedb_vdjdb = np.sort(np.unique(results_tab_s5b["label"].values))
# remove empty categories:
results_tab_s5b["label"] = pandas.Categorical(
    results_tab_s5b["label"].astype(str),
    categories=np.sort(np.unique(results_tab_s5b["label"].values))
)

# %% [code]
# shorten label names for plotting:
results_tab_s5b["label"] = [
    x if len(x) <= 10 else x[:10]+"*" for x in results_tab_s5b["label"].values
]

# %% [code]
# add minimal distance to training data to label names:
antigens_iedb_vdjdb_dist = sort_antigens_by_similarity(
    query_antigens=antigens_iedb_vdjdb,
    reference_antigens=antigens_iedb_iedb
)
results_tab_s5b["label"] = [
    x + " (" + str(antigens_iedb_vdjdb_dist[x]) + ")"
    for x in results_tab_s5b["label"].values
]

# %% [code]
sns.set_palette("colorblind")
fig, axs = container_5b._plot_best_model(
    sns_data=results_tab_s5b,
    x="label",
    hue="model",
    show_partition="test",
    plot_f1=True, 
    plot_fp_only=False, 
    plot_tp_only=False,
    plot_roc_only=False,
    ylim=None,
    xrot=90,
    width_fig=14,
    height_fig=7,
    show_swarm=True
)
plt.tight_layout()
plt.savefig(figir+"supp_5b.pdf")
plt.show()

# %% [markdown]
Remove legend for manuscript panel:

# %% [code]
sns.set_palette("colorblind")
fig, axs = container_5b._plot_best_model(
    sns_data=results_tab_s5b,
    x="label",
    hue="model",
    show_partition="test",
    plot_f1=True, 
    plot_fp_only=False, 
    plot_tp_only=False,
    plot_roc_only=False,
    ylim=None,
    xrot=90,
    width_fig=14,
    height_fig=7,
    show_swarm=True
)
axs[1].legend_.remove()
plt.tight_layout()
plt.savefig(figir+"supp_5b_nolegend.pdf")
plt.show()

# %% [markdown]
Scalars performance metrics mentioned in text:

# %% [code]
print(results_tab_s5b.groupby(["label", "model"])["auc_test"].mean().groupby(["label"]).max())

# %% [code]
print(results_tab_s5b.groupby(["label", "model"])["auc_test"].mean().groupby(["label"]).max().mean())

# %% [markdown]
##  Supp. Fig. 5c (Test set: unseen antigens from single-cell data)

# %% [code]
container_5c = tm.train.SummaryContainer(
    indir=grid_search_dir + "/iedb/", 
    gs_ids=[
        's_bilstm',
        's_bigru',
        's_nettcr',
        's_linear'
    ]
)
container_5c.load_all(data="10x_cd8", load_peptide_seqs_by_dataset=True)

# %% [code]
ids = container_5c.choose_best(
    partition="val",
    metric="keras_ce",
    groups_keep=["model"]
)["run"]
container_5c.plot_training_overview(ids=ids)
plt.tight_layout()

# %% [code]
show_partition = "test"
results_tab_s5c = container_5c.load_table(
    subset=[]
)
results_tab_s5c = container_5c.reduce_table(
    tab=results_tab_s5c,
    metric="keras_ce",
    partition="val",
    groups_keep=["model"]
)
container_5c.load_y(ids=results_tab_s5c["run"].values)
results_tab_s5c = pandas.concat([
    pandas.DataFrame(dict([
        (k, [v[i] for x in range(len(container_5c.peptide_seqs_unique[run]))])
        for k, v in results_tab_s5c.items()
    ] + [
        ("label", container_5c.peptide_seqs_unique[run])
    ] + [
        (k + "_" + show_partition, v.flatten())
        for k, v in container_5c.evaluations_custom[run][show_partition]["local"].items()
    ]))
    for i, run in enumerate(results_tab_s5c["run"].values)
])
# Add label-wise F1 score
for x in ["train", "val", "test"]:
    results_tab_s5c["f1_" + x] = 2*results_tab_s5c["prec_" + x].values * results_tab_s5c["rec_" + x].values /\
        (results_tab_s5c["prec_" + x].values + results_tab_s5c["rec_" + x].values + 1e-10)

# %% [code]
# save training labels:
antigens_iedb_iedb = np.sort(np.unique(
    results_tab_s5c.loc[np.isnan(results_tab_s5c["f1_test"].values), "label"].values
))
# remove labels that were not in test set: not included in custom metrics.
results_tab_s5c = results_tab_s5c.loc[~np.isnan(results_tab_s5c["f1_test"].values), :].copy()
antigens_iedb_10x = np.sort(np.unique(results_tab_s5c["label"].values))
# remove empty categories:
results_tab_s5c["label"] = pandas.Categorical(
    results_tab_s5c["label"].astype(str),
    categories=np.sort(np.unique(results_tab_s5c["label"].values))
)

# %% [code]
# add minimal distance to training data to label names:
antigens_iedb_10x_dist = sort_antigens_by_similarity(
    query_antigens=antigens_iedb_10x,
    reference_antigens=antigens_iedb_iedb
)
results_tab_s5c["label"] = [
    x + " (" + str(antigens_iedb_10x_dist[x]) + ")"
    for x in results_tab_s5c["label"].values
]

# %% [code]
sns.set_palette("colorblind")
fig, axs = container_5c._plot_best_model(
    sns_data=results_tab_s5c,
    x="label",
    hue="model",
    show_partition="test",
    plot_f1=True, 
    plot_fp_only=False, 
    plot_tp_only=False,
    plot_roc_only=False,
    ylim=None,
    xrot=90,
    width_fig=14,
    height_fig=7,
    show_swarm=True
)
plt.tight_layout()
plt.savefig(figir+"supp_5c.pdf")
plt.show()

# %% [code]
sns.set_palette("colorblind")
fig, axs = container_5c._plot_best_model(
    sns_data=results_tab_s5c,
    x="label",
    hue="model",
    show_partition="test",
    plot_f1=True, 
    plot_fp_only=False, 
    plot_tp_only=False,
    plot_roc_only=False,
    ylim=None,
    xrot=90,
    width_fig=14,
    height_fig=7,
    show_swarm=True
)
axs[1].legend_.remove()
plt.tight_layout()
plt.savefig(figir+"supp_5c_nolegend.pdf")
plt.show()

# %% [markdown]
Scalars performance metrics mentioned in text:

# %% [code]
print(results_tab_s5c.groupby(["label", "model"])["auc_test"].mean().groupby(["label"]).max())

# %% [code]
print(results_tab_s5c.groupby(["label", "model"])["auc_test"].mean().groupby(["label"]).max().mean())
