# Supplementary material for: Predicting antigen specificity of single T cells based on TCR CDR3 regions
Source: Mol Syst Biol. 2020 Aug 11;16(8):e9416. doi: 10.15252/msb.20199416 (PMC7418512; doi:10.15252/msb.20199416)
Supplement: Supplementary file 5 — Dataset EV4 [file MSB-16-e9416-s005.zip]

Archive with 1,684 entries (1,628 files):
- msb199416-sup-0005-DatasetEV4/.DS_Store
- msb199416-sup-0005-DatasetEV4/10x_best/
- msb199416-sup-0005-DatasetEV4/10x_best/.DS_Store
- msb199416-sup-0005-DatasetEV4/10x_best/s1_bigru_cce_1x1/
- msb199416-sup-0005-DatasetEV4/10x_best/s1_bigru_cce_1x1/models/
- msb199416-sup-0005-DatasetEV4/10x_best/s1_bigru_cce_1x1/models/10x_cd8_BIGRU_1X1_S1_CONCAT_CCE_1_1_1_1_1_1_s1_bigru_cce_1x1_label0_cv0.data-00000-of-00002
- msb199416-sup-0005-DatasetEV4/10x_best/s1_bigru_cce_1x1/models/10x_cd8_BIGRU_1X1_S1_CONCAT_CCE_1_1_1_1_1_1_s1_bigru_cce_1x1_label0_cv0.data-00001-of-00002
- msb199416-sup-0005-DatasetEV4/10x_best/s1_bigru_cce_1x1/models/10x_cd8_BIGRU_1X1_S1_CONCAT_CCE_1_1_1_1_1_1_s1_bigru_cce_1x1_label0_cv0.index
- msb199416-sup-0005-DatasetEV4/10x_best/s1_bigru_cce_1x1/models/10x_cd8_BIGRU_1X1_S1_CONCAT_CCE_1_1_1_1_1_1_s1_bigru_cce_1x1_label0_cv0_clone_test.npy
- msb199416-sup-0005-DatasetEV4/10x_best/s1_bigru_cce_1x1/models/10x_cd8_BIGRU_1X1_S1_CONCAT_CCE_1_1_1_1_1_1_s1_bigru_cce_1x1_label0_cv0_covariates_test_shape.npy
- msb199416-sup-0005-DatasetEV4/10x_best/s1_bigru_cce_1x1/models/10x_cd8_BIGRU_1X1_S1_CONCAT_CCE_1_1_1_1_1_1_s1_bigru_cce_1x1_label0_cv0_idx_test.npy
- msb199416-sup-0005-DatasetEV4/10x_best/s1_bigru_cce_1x1/models/10x_cd8_BIGRU_1X1_S1_CONCAT_CCE_1_1_1_1_1_1_s1_bigru_cce_1x1_label0_cv0_idx_train.npy
- msb199416-sup-0005-DatasetEV4/10x_best/s1_bigru_cce_1x1/models/10x_cd8_BIGRU_1X1_S1_CONCAT_CCE_1_1_1_1_1_1_s1_bigru_cce_1x1_label0_cv0_idx_train_val.npy
- msb199416-sup-0005-DatasetEV4/10x_best/s1_bigru_cce_1x1/models/10x_cd8_BIGRU_1X1_S1_CONCAT_CCE_1_1_1_1_1_1_s1_bigru_cce_1x1_label0_cv0_idx_val.npy
- msb199416-sup-0005-DatasetEV4/10x_best/s1_bigru_cce_1x1/models/10x_cd8_BIGRU_1X1_S1_CONCAT_CCE_1_1_1_1_1_1_s1_bigru_cce_1x1_label0_cv0_model_args.pkl
- msb199416-sup-0005-DatasetEV4/10x_best/s1_bigru_cce_1x1/models/10x_cd8_BIGRU_1X1_S1_CONCAT_CCE_1_1_1_1_1_1_s1_bigru_cce_1x1_label0_cv0_model_settings.pkl
- msb199416-sup-0005-DatasetEV4/10x_best/s1_bigru_cce_1x1/models/10x_cd8_BIGRU_1X1_S1_CONCAT_CCE_1_1_1_1_1_1_s1_bigru_cce_1x1_label0_cv0_nc_test_shape.npy
- msb199416-sup-0005-DatasetEV4/10x_best/s1_bigru_cce_1x1/models/10x_cd8_BIGRU_1X1_S1_CONCAT_CCE_1_1_1_1_1_1_s1_bigru_cce_1x1_label0_cv0_train_settings.pkl
- msb199416-sup-0005-DatasetEV4/10x_best/s1_bigru_cce_1x1/models/10x_cd8_BIGRU_1X1_S1_CONCAT_CCE_1_1_1_1_1_1_s1_bigru_cce_1x1_label0_cv0_x_test_shape.npy
- msb199416-sup-0005-DatasetEV4/10x_best/s1_bigru_cce_1x1/models/10x_cd8_BIGRU_1X1_S1_CONCAT_CCE_1_1_1_1_1_1_s1_bigru_cce_1x1_label0_cv0_y_test_shape.npy
- msb199416-sup-0005-DatasetEV4/10x_best/s1_bigru_cce_1x1/models/10x_cd8_BIGRU_1X1_S1_CONCAT_CCE_1_1_1_1_1_1_s1_bigru_cce_1x1_label0_cv1.data-00000-of-00002
- msb199416-sup-0005-DatasetEV4/10x_best/s1_bigru_cce_1x1/models/10x_cd8_BIGRU_1X1_S1_CONCAT_CCE_1_1_1_1_1_1_s1_bigru_cce_1x1_label0_cv1.data-00001-of-00002
- msb199416-sup-0005-DatasetEV4/10x_best/s1_bigru_cce_1x1/models/10x_cd8_BIGRU_1X1_S1_CONCAT_CCE_1_1_1_1_1_1_s1_bigru_cce_1x1_label0_cv1.index
- msb199416-sup-0005-DatasetEV4/10x_best/s1_bigru_cce_1x1/models/10x_cd8_BIGRU_1X1_S1_CONCAT_CCE_1_1_1_1_1_1_s1_bigru_cce_1x1_label0_cv1_clone_test.npy
- msb199416-sup-0005-DatasetEV4/10x_best/s1_bigru_cce_1x1/models/10x_cd8_BIGRU_1X1_S1_CONCAT_CCE_1_1_1_1_1_1_s1_bigru_cce_1x1_label0_cv1_covariates_test_shape.npy
- msb199416-sup-0005-DatasetEV4/10x_best/s1_bigru_cce_1x1/models/10x_cd8_BIGRU_1X1_S1_CONCAT_CCE_1_1_1_1_1_1_s1_bigru_cce_1x1_label0_cv1_idx_test.npy
- msb199416-sup-0005-DatasetEV4/10x_best/s1_bigru_cce_1x1/models/10x_cd8_BIGRU_1X1_S1_CONCAT_CCE_1_1_1_1_1_1_s1_bigru_cce_1x1_label0_cv1_idx_train.npy
- msb199416-sup-0005-DatasetEV4/10x_best/s1_bigru_cce_1x1/models/10x_cd8_BIGRU_1X1_S1_CONCAT_CCE_1_1_1_1_1_1_s1_bigru_cce_1x1_label0_cv1_idx_train_val.npy
- msb199416-sup-0005-DatasetEV4/10x_best/s1_bigru_cce_1x1/models/10x_cd8_BIGRU_1X1_S1_CONCAT_CCE_1_1_1_1_1_1_s1_bigru_cce_1x1_label0_cv1_idx_val.npy
- msb199416-sup-0005-DatasetEV4/10x_best/s1_bigru_cce_1x1/models/10x_cd8_BIGRU_1X1_S1_CONCAT_CCE_1_1_1_1_1_1_s1_bigru_cce_1x1_label0_cv1_model_args.pkl
- msb199416-sup-0005-DatasetEV4/10x_best/s1_bigru_cce_1x1/models/10x_cd8_BIGRU_1X1_S1_CONCAT_CCE_1_1_1_1_1_1_s1_bigru_cce_1x1_label0_cv1_model_settings.pkl
- msb199416-sup-0005-DatasetEV4/10x_best/s1_bigru_cce_1x1/models/10x_cd8_BIGRU_1X1_S1_CONCAT_CCE_1_1_1_1_1_1_s1_bigru_cce_1x1_label0_cv1_nc_test_shape.npy
- msb199416-sup-0005-DatasetEV4/10x_best/s1_bigru_cce_1x1/models/10x_cd8_BIGRU_1X1_S1_CONCAT_CCE_1_1_1_1_1_1_s1_bigru_cce_1x1_label0_cv1_train_settings.pkl
- msb199416-sup-0005-DatasetEV4/10x_best/s1_bigru_cce_1x1/models/10x_cd8_BIGRU_1X1_S1_CONCAT_CCE_1_1_1_1_1_1_s1_bigru_cce_1x1_label0_cv1_x_test_shape.npy
- msb199416-sup-0005-DatasetEV4/10x_best/s1_bigru_cce_1x1/models/10x_cd8_BIGRU_1X1_S1_CONCAT_CCE_1_1_1_1_1_1_s1_bigru_cce_1x1_label0_cv1_y_test_shape.npy
- msb199416-sup-0005-DatasetEV4/10x_best/s1_bigru_cce_1x1/models/10x_cd8_BIGRU_1X1_S1_CONCAT_CCE_1_1_1_1_1_1_s1_bigru_cce_1x1_label0_cv2.data-00000-of-00002
- msb199416-sup-0005-DatasetEV4/10x_best/s1_bigru_cce_1x1/models/10x_cd8_BIGRU_1X1_S1_CONCAT_CCE_1_1_1_1_1_1_s1_bigru_cce_1x1_label0_cv2.data-00001-of-00002
- msb199416-sup-0005-DatasetEV4/10x_best/s1_bigru_cce_1x1/models/10x_cd8_BIGRU_1X1_S1_CONCAT_CCE_1_1_1_1_1_1_s1_bigru_cce_1x1_label0_cv2.index
- msb199416-sup-0005-DatasetEV4/10x_best/s1_bigru_cce_1x1/models/10x_cd8_BIGRU_1X1_S1_CONCAT_CCE_1_1_1_1_1_1_s1_bigru_cce_1x1_label0_cv2_clone_test.npy
- msb199416-sup-0005-DatasetEV4/10x_best/s1_bigru_cce_1x1/models/10x_cd8_BIGRU_1X1_S1_CONCAT_CCE_1_1_1_1_1_1_s1_bigru_cce_1x1_label0_cv2_covariates_test_shape.npy
- msb199416-sup-0005-DatasetEV4/10x_best/s1_bigru_cce_1x1/models/10x_cd8_BIGRU_1X1_S1_CONCAT_CCE_1_1_1_1_1_1_s1_bigru_cce_1x1_label0_cv2_idx_test.npy
- msb199416-sup-0005-DatasetEV4/10x_best/s1_bigru_cce_1x1/models/10x_cd8_BIGRU_1X1_S1_CONCAT_CCE_1_1_1_1_1_1_s1_bigru_cce_1x1_label0_cv2_idx_train.npy
- msb199416-sup-0005-DatasetEV4/10x_best/s1_bigru_cce_1x1/models/10x_cd8_BIGRU_1X1_S1_CONCAT_CCE_1_1_1_1_1_1_s1_bigru_cce_1x1_label0_cv2_idx_train_val.npy
- msb199416-sup-0005-DatasetEV4/10x_best/s1_bigru_cce_1x1/models/10x_cd8_BIGRU_1X1_S1_CONCAT_CCE_1_1_1_1_1_1_s1_bigru_cce_1x1_label0_cv2_idx_val.npy
- msb199416-sup-0005-DatasetEV4/10x_best/s1_bigru_cce_1x1/models/10x_cd8_BIGRU_1X1_S1_CONCAT_CCE_1_1_1_1_1_1_s1_bigru_cce_1x1_label0_cv2_model_args.pkl
- msb199416-sup-0005-DatasetEV4/10x_best/s1_bigru_cce_1x1/models/10x_cd8_BIGRU_1X1_S1_CONCAT_CCE_1_1_1_1_1_1_s1_bigru_cce_1x1_label0_cv2_model_settings.pkl
- msb199416-sup-0005-DatasetEV4/10x_best/s1_bigru_cce_1x1/models/10x_cd8_BIGRU_1X1_S1_CONCAT_CCE_1_1_1_1_1_1_s1_bigru_cce_1x1_label0_cv2_nc_test_shape.npy
- msb199416-sup-0005-DatasetEV4/10x_best/s1_bigru_cce_1x1/models/10x_cd8_BIGRU_1X1_S1_CONCAT_CCE_1_1_1_1_1_1_s1_bigru_cce_1x1_label0_cv2_train_settings.pkl
- msb199416-sup-0005-DatasetEV4/10x_best/s1_bigru_cce_1x1/models/10x_cd8_BIGRU_1X1_S1_CONCAT_CCE_1_1_1_1_1_1_s1_bigru_cce_1x1_label0_cv2_x_test_shape.npy
- msb199416-sup-0005-DatasetEV4/10x_best/s1_bigru_cce_1x1/models/10x_cd8_BIGRU_1X1_S1_CONCAT_CCE_1_1_1_1_1_1_s1_bigru_cce_1x1_label0_cv2_y_test_shape.npy
- msb199416-sup-0005-DatasetEV4/10x_best/s1_bigru_cce_1x1/models/10x_cd8_BIGRU_1X1_S1_CONCAT_CCE_1_1_1_1_1_1_s1_bigru_cce_1x1_label0_cv3.data-00000-of-00002
- msb199416-sup-0005-DatasetEV4/10x_best/s1_bigru_cce_1x1/models/10x_cd8_BIGRU_1X1_S1_CONCAT_CCE_1_1_1_1_1_1_s1_bigru_cce_1x1_label0_cv3.data-00001-of-00002
- msb199416-sup-0005-DatasetEV4/10x_best/s1_bigru_cce_1x1/models/10x_cd8_BIGRU_1X1_S1_CONCAT_CCE_1_1_1_1_1_1_s1_bigru_cce_1x1_label0_cv3.index
- msb199416-sup-0005-DatasetEV4/10x_best/s1_bigru_cce_1x1/models/10x_cd8_BIGRU_1X1_S1_CONCAT_CCE_1_1_1_1_1_1_s1_bigru_cce_1x1_label0_cv3_clone_test.npy
- msb199416-sup-0005-DatasetEV4/10x_best/s1_bigru_cce_1x1/models/10x_cd8_BIGRU_1X1_S1_CONCAT_CCE_1_1_1_1_1_1_s1_bigru_cce_1x1_label0_cv3_covariates_test_shape.npy
- msb199416-sup-0005-DatasetEV4/10x_best/s1_bigru_cce_1x1/models/10x_cd8_BIGRU_1X1_S1_CONCAT_CCE_1_1_1_1_1_1_s1_bigru_cce_1x1_label0_cv3_idx_test.npy
- msb199416-sup-0005-DatasetEV4/10x_best/s1_bigru_cce_1x1/models/10x_cd8_BIGRU_1X1_S1_CONCAT_CCE_1_1_1_1_1_1_s1_bigru_cce_1x1_label0_cv3_idx_train.npy
- msb199416-sup-0005-DatasetEV4/10x_best/s1_bigru_cce_1x1/models/10x_cd8_BIGRU_1X1_S1_CONCAT_CCE_1_1_1_1_1_1_s1_bigru_cce_1x1_label0_cv3_idx_train_val.npy
- msb199416-sup-0005-DatasetEV4/10x_best/s1_bigru_cce_1x1/models/10x_cd8_BIGRU_1X1_S1_CONCAT_CCE_1_1_1_1_1_1_s1_bigru_cce_1x1_label0_cv3_idx_val.npy
- msb199416-sup-0005-DatasetEV4/10x_best/s1_bigru_cce_1x1/models/10x_cd8_BIGRU_1X1_S1_CONCAT_CCE_1_1_1_1_1_1_s1_bigru_cce_1x1_label0_cv3_model_args.pkl
- msb199416-sup-0005-DatasetEV4/10x_best/s1_bigru_cce_1x1/models/10x_cd8_BIGRU_1X1_S1_CONCAT_CCE_1_1_1_1_1_1_s1_bigru_cce_1x1_label0_cv3_model_settings.pkl
- msb199416-sup-0005-DatasetEV4/10x_best/s1_bigru_cce_1x1/models/10x_cd8_BIGRU_1X1_S1_CONCAT_CCE_1_1_1_1_1_1_s1_bigru_cce_1x1_label0_cv3_nc_test_shape.npy
- msb199416-sup-0005-DatasetEV4/10x_best/s1_bigru_cce_1x1/models/10x_cd8_BIGRU_1X1_S1_CONCAT_CCE_1_1_1_1_1_1_s1_bigru_cce_1x1_label0_cv3_train_settings.pkl
- msb199416-sup-0005-DatasetEV4/10x_best/s1_bigru_cce_1x1/models/10x_cd8_BIGRU_1X1_S1_CONCAT_CCE_1_1_1_1_1_1_s1_bigru_cce_1x1_label0_cv3_x_test_shape.npy
- msb199416-sup-0005-DatasetEV4/10x_best/s1_bigru_cce_1x1/models/10x_cd8_BIGRU_1X1_S1_CONCAT_CCE_1_1_1_1_1_1_s1_bigru_cce_1x1_label0_cv3_y_test_shape.npy
- msb199416-sup-0005-DatasetEV4/10x_best/s1_bigru_cce_1x1/summaries/
- msb199416-sup-0005-DatasetEV4/10x_best/s1_bigru_cce_1x1/summaries/10x_cd8_BIGRU_1X1_S1_CONCAT_CCE_1_1_1_1_1_1_s1_bigru_cce_1x1_label0_cv0_evaluations.pkl
- msb199416-sup-0005-DatasetEV4/10x_best/s1_bigru_cce_1x1/summaries/10x_cd8_BIGRU_1X1_S1_CONCAT_CCE_1_1_1_1_1_1_s1_bigru_cce_1x1_label0_cv0_evaluations_custom.pkl
- msb199416-sup-0005-DatasetEV4/10x_best/s1_bigru_cce_1x1/summaries/10x_cd8_BIGRU_1X1_S1_CONCAT_CCE_1_1_1_1_1_1_s1_bigru_cce_1x1_label0_cv0_history.pkl
- msb199416-sup-0005-DatasetEV4/10x_best/s1_bigru_cce_1x1/summaries/10x_cd8_BIGRU_1X1_S1_CONCAT_CCE_1_1_1_1_1_1_s1_bigru_cce_1x1_label0_cv0_iedb_unmatched_evaluations.pkl
- msb199416-sup-0005-DatasetEV4/10x_best/s1_bigru_cce_1x1/summaries/10x_cd8_BIGRU_1X1_S1_CONCAT_CCE_1_1_1_1_1_1_s1_bigru_cce_1x1_label0_cv0_iedb_unmatched_evaluations_custom.pkl
- msb199416-sup-0005-DatasetEV4/10x_best/s1_bigru_cce_1x1/summaries/10x_cd8_BIGRU_1X1_S1_CONCAT_CCE_1_1_1_1_1_1_s1_bigru_cce_1x1_label0_cv0_iedb_unmatched_history.pkl
- msb199416-sup-0005-DatasetEV4/10x_best/s1_bigru_cce_1x1/summaries/10x_cd8_BIGRU_1X1_S1_CONCAT_CCE_1_1_1_1_1_1_s1_bigru_cce_1x1_label0_cv0_iedb_unmatched_labels.csv
- msb199416-sup-0005-DatasetEV4/10x_best/s1_bigru_cce_1x1/summaries/10x_cd8_BIGRU_1X1_S1_CONCAT_CCE_1_1_1_1_1_1_s1_bigru_cce_1x1_label0_cv0_labels.csv
- msb199416-sup-0005-DatasetEV4/10x_best/s1_bigru_cce_1x1/summaries/10x_cd8_BIGRU_1X1_S1_CONCAT_CCE_1_1_1_1_1_1_s1_bigru_cce_1x1_label0_cv0_runparams.pickle
- msb199416-sup-0005-DatasetEV4/10x_best/s1_bigru_cce_1x1/summaries/10x_cd8_BIGRU_1X1_S1_CONCAT_CCE_1_1_1_1_1_1_s1_bigru_cce_1x1_label0_cv0_vdjdb_matched_evaluations.pkl
- msb199416-sup-0005-DatasetEV4/10x_best/s1_bigru_cce_1x1/summaries/10x_cd8_BIGRU_1X1_S1_CONCAT_CCE_1_1_1_1_1_1_s1_bigru_cce_1x1_label0_cv0_vdjdb_matched_evaluations_custom.pkl
- msb199416-sup-0005-DatasetEV4/10x_best/s1_bigru_cce_1x1/summaries/10x_cd8_BIGRU_1X1_S1_CONCAT_CCE_1_1_1_1_1_1_s1_bigru_cce_1x1_label0_cv0_vdjdb_matched_history.pkl
- msb199416-sup-0005-DatasetEV4/10x_best/s1_bigru_cce_1x1/summaries/10x_cd8_BIGRU_1X1_S1_CONCAT_CCE_1_1_1_1_1_1_s1_bigru_cce_1x1_label0_cv0_vdjdb_matched_labels.csv
- msb199416-sup-0005-DatasetEV4/10x_best/s1_bigru_cce_1x1/summaries/10x_cd8_BIGRU_1X1_S1_CONCAT_CCE_1_1_1_1_1_1_s1_bigru_cce_1x1_label0_cv0_vdjdb_unmatched_evaluations.pkl
- msb199416-sup-0005-DatasetEV4/10x_best/s1_bigru_cce_1x1/summaries/10x_cd8_BIGRU_1X1_S1_CONCAT_CCE_1_1_1_1_1_1_s1_bigru_cce_1x1_label0_cv0_vdjdb_unmatched_evaluations_custom.pkl
- msb199416-sup-0005-DatasetEV4/10x_best/s1_bigru_cce_1x1/summaries/10x_cd8_BIGRU_1X1_S1_CONCAT_CCE_1_1_1_1_1_1_s1_bigru_cce_1x1_label0_cv0_vdjdb_unmatched_history.pkl
- msb199416-sup-0005-DatasetEV4/10x_best/s1_bigru_cce_1x1/summaries/10x_cd8_BIGRU_1X1_S1_CONCAT_CCE_1_1_1_1_1_1_s1_bigru_cce_1x1_label0_cv0_vdjdb_unmatched_labels.csv
- msb199416-sup-0005-DatasetEV4/10x_best/s1_bigru_cce_1x1/summaries/10x_cd8_BIGRU_1X1_S1_CONCAT_CCE_1_1_1_1_1_1_s1_bigru_cce_1x1_label0_cv1_evaluations.pkl
- msb199416-sup-0005-DatasetEV4/10x_best/s1_bigru_cce_1x1/summaries/10x_cd8_BIGRU_1X1_S1_CONCAT_CCE_1_1_1_1_1_1_s1_bigru_cce_1x1_label0_cv1_evaluations_custom.pkl
- msb199416-sup-0005-DatasetEV4/10x_best/s1_bigru_cce_1x1/summaries/10x_cd8_BIGRU_1X1_S1_CONCAT_CCE_1_1_1_1_1_1_s1_bigru_cce_1x1_label0_cv1_history.pkl
- msb199416-sup-0005-DatasetEV4/10x_best/s1_bigru_cce_1x1/summaries/10x_cd8_BIGRU_1X1_S1_CONCAT_CCE_1_1_1_1_1_1_s1_bigru_cce_1x1_label0_cv1_iedb_unmatched_evaluations.pkl
- msb199416-sup-0005-DatasetEV4/10x_best/s1_bigru_cce_1x1/summaries/10x_cd8_BIGRU_1X1_S1_CONCAT_CCE_1_1_1_1_1_1_s1_bigru_cce_1x1_label0_cv1_iedb_unmatched_evaluations_custom.pkl
- msb199416-sup-0005-DatasetEV4/10x_best/s1_bigru_cce_1x1/summaries/10x_cd8_BIGRU_1X1_S1_CONCAT_CCE_1_1_1_1_1_1_s1_bigru_cce_1x1_label0_cv1_iedb_unmatched_history.pkl
- msb199416-sup-0005-DatasetEV4/10x_best/s1_bigru_cce_1x1/summaries/10x_cd8_BIGRU_1X1_S1_CONCAT_CCE_1_1_1_1_1_1_s1_bigru_cce_1x1_label0_cv1_iedb_unmatched_labels.csv
- msb199416-sup-0005-DatasetEV4/10x_best/s1_bigru_cce_1x1/summaries/10x_cd8_BIGRU_1X1_S1_CONCAT_CCE_1_1_1_1_1_1_s1_bigru_cce_1x1_label0_cv1_labels.csv
- msb199416-sup-0005-DatasetEV4/10x_best/s1_bigru_cce_1x1/summaries/10x_cd8_BIGRU_1X1_S1_CONCAT_CCE_1_1_1_1_1_1_s1_bigru_cce_1x1_label0_cv1_runparams.pickle
- msb199416-sup-0005-DatasetEV4/10x_best/s1_bigru_cce_1x1/summaries/10x_cd8_BIGRU_1X1_S1_CONCAT_CCE_1_1_1_1_1_1_s1_bigru_cce_1x1_label0_cv1_vdjdb_matched_evaluations.pkl
- msb199416-sup-0005-DatasetEV4/10x_best/s1_bigru_cce_1x1/summaries/10x_cd8_BIGRU_1X1_S1_CONCAT_CCE_1_1_1_1_1_1_s1_bigru_cce_1x1_label0_cv1_vdjdb_matched_evaluations_custom.pkl
- msb199416-sup-0005-DatasetEV4/10x_best/s1_bigru_cce_1x1/summaries/10x_cd8_BIGRU_1X1_S1_CONCAT_CCE_1_1_1_1_1_1_s1_bigru_cce_1x1_label0_cv1_vdjdb_matched_history.pkl
- msb199416-sup-0005-DatasetEV4/10x_best/s1_bigru_cce_1x1/summaries/10x_cd8_BIGRU_1X1_S1_CONCAT_CCE_1_1_1_1_1_1_s1_bigru_cce_1x1_label0_cv1_vdjdb_matched_labels.csv
- msb199416-sup-0005-DatasetEV4/10x_best/s1_bigru_cce_1x1/summaries/10x_cd8_BIGRU_1X1_S1_CONCAT_CCE_1_1_1_1_1_1_s1_bigru_cce_1x1_label0_cv1_vdjdb_unmatched_evaluations.pkl
- msb199416-sup-0005-DatasetEV4/10x_best/s1_bigru_cce_1x1/summaries/10x_cd8_BIGRU_1X1_S1_CONCAT_CCE_1_1_1_1_1_1_s1_bigru_cce_1x1_label0_cv1_vdjdb_unmatched_evaluations_custom.pkl
- msb199416-sup-0005-DatasetEV4/10x_best/s1_bigru_cce_1x1/summaries/10x_cd8_BIGRU_1X1_S1_CONCAT_CCE_1_1_1_1_1_1_s1_bigru_cce_1x1_label0_cv1_vdjdb_unmatched_history.pkl
- msb199416-sup-0005-DatasetEV4/10x_best/s1_bigru_cce_1x1/summaries/10x_cd8_BIGRU_1X1_S1_CONCAT_CCE_1_1_1_1_1_1_s1_bigru_cce_1x1_label0_cv1_vdjdb_unmatched_labels.csv
- msb199416-sup-0005-DatasetEV4/10x_best/s1_bigru_cce_1x1/summaries/10x_cd8_BIGRU_1X1_S1_CONCAT_CCE_1_1_1_1_1_1_s1_bigru_cce_1x1_label0_cv2_evaluations.pkl
- msb199416-sup-0005-DatasetEV4/10x_best/s1_bigru_cce_1x1/summaries/10x_cd8_BIGRU_1X1_S1_CONCAT_CCE_1_1_1_1_1_1_s1_bigru_cce_1x1_label0_cv2_evaluations_custom.pkl
- msb199416-sup-0005-DatasetEV4/10x_best/s1_bigru_cce_1x1/summaries/10x_cd8_BIGRU_1X1_S1_CONCAT_CCE_1_1_1_1_1_1_s1_bigru_cce_1x1_label0_cv2_history.pkl
- msb199416-sup-0005-DatasetEV4/10x_best/s1_bigru_cce_1x1/summaries/10x_cd8_BIGRU_1X1_S1_CONCAT_CCE_1_1_1_1_1_1_s1_bigru_cce_1x1_label0_cv2_iedb_unmatched_evaluations.pkl
- msb199416-sup-0005-DatasetEV4/10x_best/s1_bigru_cce_1x1/summaries/10x_cd8_BIGRU_1X1_S1_CONCAT_CCE_1_1_1_1_1_1_s1_bigru_cce_1x1_label0_cv2_iedb_unmatched_evaluations_custom.pkl
- msb199416-sup-0005-DatasetEV4/10x_best/s1_bigru_cce_1x1/summaries/10x_cd8_BIGRU_1X1_S1_CONCAT_CCE_1_1_1_1_1_1_s1_bigru_cce_1x1_label0_cv2_iedb_unmatched_history.pkl
- msb199416-sup-0005-DatasetEV4/10x_best/s1_bigru_cce_1x1/summaries/10x_cd8_BIGRU_1X1_S1_CONCAT_CCE_1_1_1_1_1_1_s1_bigru_cce_1x1_label0_cv2_iedb_unmatched_labels.csv
- msb199416-sup-0005-DatasetEV4/10x_best/s1_bigru_cce_1x1/summaries/10x_cd8_BIGRU_1X1_S1_CONCAT_CCE_1_1_1_1_1_1_s1_bigru_cce_1x1_label0_cv2_labels.csv
- msb199416-sup-0005-DatasetEV4/10x_best/s1_bigru_cce_1x1/summaries/10x_cd8_BIGRU_1X1_S1_CONCAT_CCE_1_1_1_1_1_1_s1_bigru_cce_1x1_label0_cv2_runparams.pickle
- msb199416-sup-0005-DatasetEV4/10x_best/s1_bigru_cce_1x1/summaries/10x_cd8_BIGRU_1X1_S1_CONCAT_CCE_1_1_1_1_1_1_s1_bigru_cce_1x1_label0_cv2_vdjdb_matched_evaluations.pkl
- msb199416-sup-0005-DatasetEV4/10x_best/s1_bigru_cce_1x1/summaries/10x_cd8_BIGRU_1X1_S1_CONCAT_CCE_1_1_1_1_1_1_s1_bigru_cce_1x1_label0_cv2_vdjdb_matched_evaluations_custom.pkl
- msb199416-sup-0005-DatasetEV4/10x_best/s1_bigru_cce_1x1/summaries/10x_cd8_BIGRU_1X1_S1_CONCAT_CCE_1_1_1_1_1_1_s1_bigru_cce_1x1_label0_cv2_vdjdb_matched_history.pkl
- msb199416-sup-0005-DatasetEV4/10x_best/s1_bigru_cce_1x1/summaries/10x_cd8_BIGRU_1X1_S1_CONCAT_CCE_1_1_1_1_1_1_s1_bigru_cce_1x1_label0_cv2_vdjdb_matched_labels.csv
- msb199416-sup-0005-DatasetEV4/10x_best/s1_bigru_cce_1x1/summaries/10x_cd8_BIGRU_1X1_S1_CONCAT_CCE_1_1_1_1_1_1_s1_bigru_cce_1x1_label0_cv2_vdjdb_unmatched_evaluations.pkl
- msb199416-sup-0005-DatasetEV4/10x_best/s1_bigru_cce_1x1/summaries/10x_cd8_BIGRU_1X1_S1_CONCAT_CCE_1_1_1_1_1_1_s1_bigru_cce_1x1_label0_cv2_vdjdb_unmatched_evaluations_custom.pkl
- msb199416-sup-0005-DatasetEV4/10x_best/s1_bigru_cce_1x1/summaries/10x_cd8_BIGRU_1X1_S1_CONCAT_CCE_1_1_1_1_1_1_s1_bigru_cce_1x1_label0_cv2_vdjdb_unmatched_history.pkl
- msb199416-sup-0005-DatasetEV4/10x_best/s1_bigru_cce_1x1/summaries/10x_cd8_BIGRU_1X1_S1_CONCAT_CCE_1_1_1_1_1_1_s1_bigru_cce_1x1_label0_cv2_vdjdb_unmatched_labels.csv
- msb199416-sup-0005-DatasetEV4/10x_best/s1_bigru_cce_1x1/summaries/10x_cd8_BIGRU_1X1_S1_CONCAT_CCE_1_1_1_1_1_1_s1_bigru_cce_1x1_label0_cv3_evaluations.pkl
- msb199416-sup-0005-DatasetEV4/10x_best/s1_bigru_cce_1x1/summaries/10x_cd8_BIGRU_1X1_S1_CONCAT_CCE_1_1_1_1_1_1_s1_bigru_cce_1x1_label0_cv3_evaluations_custom.pkl
- msb199416-sup-0005-DatasetEV4/10x_best/s1_bigru_cce_1x1/summaries/10x_cd8_BIGRU_1X1_S1_CONCAT_CCE_1_1_1_1_1_1_s1_bigru_cce_1x1_label0_cv3_history.pkl
- msb199416-sup-0005-DatasetEV4/10x_best/s1_bigru_cce_1x1/summaries/10x_cd8_BIGRU_1X1_S1_CONCAT_CCE_1_1_1_1_1_1_s1_bigru_cce_1x1_label0_cv3_iedb_unmatched_evaluations.pkl
- msb199416-sup-0005-DatasetEV4/10x_best/s1_bigru_cce_1x1/summaries/10x_cd8_BIGRU_1X1_S1_CONCAT_CCE_1_1_1_1_1_1_s1_bigru_cce_1x1_label0_cv3_iedb_unmatched_evaluations_custom.pkl
- msb199416-sup-0005-DatasetEV4/10x_best/s1_bigru_cce_1x1/summaries/10x_cd8_BIGRU_1X1_S1_CONCAT_CCE_1_1_1_1_1_1_s1_bigru_cce_1x1_label0_cv3_iedb_unmatched_history.pkl
- msb199416-sup-0005-DatasetEV4/10x_best/s1_bigru_cce_1x1/summaries/10x_cd8_BIGRU_1X1_S1_CONCAT_CCE_1_1_1_1_1_1_s1_bigru_cce_1x1_label0_cv3_iedb_unmatched_labels.csv
- msb199416-sup-0005-DatasetEV4/10x_best/s1_bigru_cce_1x1/summaries/10x_cd8_BIGRU_1X1_S1_CONCAT_CCE_1_1_1_1_1_1_s1_bigru_cce_1x1_label0_cv3_labels.csv
- msb199416-sup-0005-DatasetEV4/10x_best/s1_bigru_cce_1x1/summaries/10x_cd8_BIGRU_1X1_S1_CONCAT_CCE_1_1_1_1_1_1_s1_bigru_cce_1x1_label0_cv3_runparams.pickle
- msb199416-sup-0005-DatasetEV4/10x_best/s1_bigru_cce_1x1/summaries/10x_cd8_BIGRU_1X1_S1_CONCAT_CCE_1_1_1_1_1_1_s1_bigru_cce_1x1_label0_cv3_vdjdb_matched_evaluations.pkl
- msb199416-sup-0005-DatasetEV4/10x_best/s1_bigru_cce_1x1/summaries/10x_cd8_BIGRU_1X1_S1_CONCAT_CCE_1_1_1_1_1_1_s1_bigru_cce_1x1_label0_cv3_vdjdb_matched_evaluations_custom.pkl
- msb199416-sup-0005-DatasetEV4/10x_best/s1_bigru_cce_1x1/summaries/10x_cd8_BIGRU_1X1_S1_CONCAT_CCE_1_1_1_1_1_1_s1_bigru_cce_1x1_label0_cv3_vdjdb_matched_history.pkl
- msb199416-sup-0005-DatasetEV4/10x_best/s1_bigru_cce_1x1/summaries/10x_cd8_BIGRU_1X1_S1_CONCAT_CCE_1_1_1_1_1_1_s1_bigru_cce_1x1_label0_cv3_vdjdb_matched_labels.csv
- msb199416-sup-0005-DatasetEV4/10x_best/s1_bigru_cce_1x1/summaries/10x_cd8_BIGRU_1X1_S1_CONCAT_CCE_1_1_1_1_1_1_s1_bigru_cce_1x1_label0_cv3_vdjdb_unmatched_evaluations.pkl
- msb199416-sup-0005-DatasetEV4/10x_best/s1_bigru_cce_1x1/summaries/10x_cd8_BIGRU_1X1_S1_CONCAT_CCE_1_1_1_1_1_1_s1_bigru_cce_1x1_label0_cv3_vdjdb_unmatched_evaluations_custom.pkl
- msb199416-sup-0005-DatasetEV4/10x_best/s1_bigru_cce_1x1/summaries/10x_cd8_BIGRU_1X1_S1_CONCAT_CCE_1_1_1_1_1_1_s1_bigru_cce_1x1_label0_cv3_vdjdb_unmatched_history.pkl
- msb199416-sup-0005-DatasetEV4/10x_best/s1_bigru_cce_1x1/summaries/10x_cd8_BIGRU_1X1_S1_CONCAT_CCE_1_1_1_1_1_1_s1_bigru_cce_1x1_label0_cv3_vdjdb_unmatched_labels.csv
- msb199416-sup-0005-DatasetEV4/10x_best/s1_bigru_msle_1x1/
- msb199416-sup-0005-DatasetEV4/10x_best/s1_bigru_msle_1x1/models/
- msb199416-sup-0005-DatasetEV4/10x_best/s1_bigru_msle_1x1/models/10x_cd8_BIGRU_1X1_S1_CONCAT_MSLE_1_1_1_1_1_1_s1_bigru_msle_1x1_label0_cv0.data-00000-of-00002
- msb199416-sup-0005-DatasetEV4/10x_best/s1_bigru_msle_1x1/models/10x_cd8_BIGRU_1X1_S1_CONCAT_MSLE_1_1_1_1_1_1_s1_bigru_msle_1x1_label0_cv0.data-00001-of-00002
- msb199416-sup-0005-DatasetEV4/10x_best/s1_bigru_msle_1x1/models/10x_cd8_BIGRU_1X1_S1_CONCAT_MSLE_1_1_1_1_1_1_s1_bigru_msle_1x1_label0_cv0.index
- msb199416-sup-0005-DatasetEV4/10x_best/s1_bigru_msle_1x1/models/10x_cd8_BIGRU_1X1_S1_CONCAT_MSLE_1_1_1_1_1_1_s1_bigru_msle_1x1_label0_cv0_clone_test.npy
- msb199416-sup-0005-DatasetEV4/10x_best/s1_bigru_msle_1x1/models/10x_cd8_BIGRU_1X1_S1_CONCAT_MSLE_1_1_1_1_1_1_s1_bigru_msle_1x1_label0_cv0_covariates_test_shape.npy
- msb199416-sup-0005-DatasetEV4/10x_best/s1_bigru_msle_1x1/models/10x_cd8_BIGRU_1X1_S1_CONCAT_MSLE_1_1_1_1_1_1_s1_bigru_msle_1x1_label0_cv0_idx_test.npy
- msb199416-sup-0005-DatasetEV4/10x_best/s1_bigru_msle_1x1/models/10x_cd8_BIGRU_1X1_S1_CONCAT_MSLE_1_1_1_1_1_1_s1_bigru_msle_1x1_label0_cv0_idx_train.npy
- msb199416-sup-0005-DatasetEV4/10x_best/s1_bigru_msle_1x1/models/10x_cd8_BIGRU_1X1_S1_CONCAT_MSLE_1_1_1_1_1_1_s1_bigru_msle_1x1_label0_cv0_idx_train_val.npy
- msb199416-sup-0005-DatasetEV4/10x_best/s1_bigru_msle_1x1/models/10x_cd8_BIGRU_1X1_S1_CONCAT_MSLE_1_1_1_1_1_1_s1_bigru_msle_1x1_label0_cv0_idx_val.npy
- msb199416-sup-0005-DatasetEV4/10x_best/s1_bigru_msle_1x1/models/10x_cd8_BIGRU_1X1_S1_CONCAT_MSLE_1_1_1_1_1_1_s1_bigru_msle_1x1_label0_cv0_model_args.pkl
- msb199416-sup-0005-DatasetEV4/10x_best/s1_bigru_msle_1x1/models/10x_cd8_BIGRU_1X1_S1_CONCAT_MSLE_1_1_1_1_1_1_s1_bigru_msle_1x1_label0_cv0_model_settings.pkl
- msb199416-sup-0005-DatasetEV4/10x_best/s1_bigru_msle_1x1/models/10x_cd8_BIGRU_1X1_S1_CONCAT_MSLE_1_1_1_1_1_1_s1_bigru_msle_1x1_label0_cv0_nc_test_shape.npy
- msb199416-sup-0005-DatasetEV4/10x_best/s1_bigru_msle_1x1/models/10x_cd8_BIGRU_1X1_S1_CONCAT_MSLE_1_1_1_1_1_1_s1_bigru_msle_1x1_label0_cv0_train_settings.pkl
- msb199416-sup-0005-DatasetEV4/10x_best/s1_bigru_msle_1x1/models/10x_cd8_BIGRU_1X1_S1_CONCAT_MSLE_1_1_1_1_1_1_s1_bigru_msle_1x1_label0_cv0_x_test_shape.npy
- msb199416-sup-0005-DatasetEV4/10x_best/s1_bigru_msle_1x1/models/10x_cd8_BIGRU_1X1_S1_CONCAT_MSLE_1_1_1_1_1_1_s1_bigru_msle_1x1_label0_cv0_y_test_shape.npy
- msb199416-sup-0005-DatasetEV4/10x_best/s1_bigru_msle_1x1/models/10x_cd8_BIGRU_1X1_S1_CONCAT_MSLE_1_1_1_1_1_1_s1_bigru_msle_1x1_label0_cv1.data-00000-of-00002
- msb199416-sup-0005-DatasetEV4/10x_best/s1_bigru_msle_1x1/models/10x_cd8_BIGRU_1X1_S1_CONCAT_MSLE_1_1_1_1_1_1_s1_bigru_msle_1x1_label0_cv1.data-00001-of-00002
- msb199416-sup-0005-DatasetEV4/10x_best/s1_bigru_msle_1x1/models/10x_cd8_BIGRU_1X1_S1_CONCAT_MSLE_1_1_1_1_1_1_s1_bigru_msle_1x1_label0_cv1.index
- msb199416-sup-0005-DatasetEV4/10x_best/s1_bigru_msle_1x1/models/10x_cd8_BIGRU_1X1_S1_CONCAT_MSLE_1_1_1_1_1_1_s1_bigru_msle_1x1_label0_cv1_clone_test.npy
- msb199416-sup-0005-DatasetEV4/10x_best/s1_bigru_msle_1x1/models/10x_cd8_BIGRU_1X1_S1_CONCAT_MSLE_1_1_1_1_1_1_s1_bigru_msle_1x1_label0_cv1_covariates_test_shape.npy
- msb199416-sup-0005-DatasetEV4/10x_best/s1_bigru_msle_1x1/models/10x_cd8_BIGRU_1X1_S1_CONCAT_MSLE_1_1_1_1_1_1_s1_bigru_msle_1x1_label0_cv1_idx_test.npy
- msb199416-sup-0005-DatasetEV4/10x_best/s1_bigru_msle_1x1/models/10x_cd8_BIGRU_1X1_S1_CONCAT_MSLE_1_1_1_1_1_1_s1_bigru_msle_1x1_label0_cv1_idx_train.npy
- msb199416-sup-0005-DatasetEV4/10x_best/s1_bigru_msle_1x1/models/10x_cd8_BIGRU_1X1_S1_CONCAT_MSLE_1_1_1_1_1_1_s1_bigru_msle_1x1_label0_cv1_idx_train_val.npy
- msb199416-sup-0005-DatasetEV4/10x_best/s1_bigru_msle_1x1/models/10x_cd8_BIGRU_1X1_S1_CONCAT_MSLE_1_1_1_1_1_1_s1_bigru_msle_1x1_label0_cv1_idx_val.npy
- msb199416-sup-0005-DatasetEV4/10x_best/s1_bigru_msle_1x1/models/10x_cd8_BIGRU_1X1_S1_CONCAT_MSLE_1_1_1_1_1_1_s1_bigru_msle_1x1_label0_cv1_model_args.pkl
- msb199416-sup-0005-DatasetEV4/10x_best/s1_bigru_msle_1x1/models/10x_cd8_BIGRU_1X1_S1_CONCAT_MSLE_1_1_1_1_1_1_s1_bigru_msle_1x1_label0_cv1_model_settings.pkl
- msb199416-sup-0005-DatasetEV4/10x_best/s1_bigru_msle_1x1/models/10x_cd8_BIGRU_1X1_S1_CONCAT_MSLE_1_1_1_1_1_1_s1_bigru_msle_1x1_label0_cv1_nc_test_shape.npy
- msb199416-sup-0005-DatasetEV4/10x_best/s1_bigru_msle_1x1/models/10x_cd8_BIGRU_1X1_S1_CONCAT_MSLE_1_1_1_1_1_1_s1_bigru_msle_1x1_label0_cv1_train_settings.pkl
- msb199416-sup-0005-DatasetEV4/10x_best/s1_bigru_msle_1x1/models/10x_cd8_BIGRU_1X1_S1_CONCAT_MSLE_1_1_1_1_1_1_s1_bigru_msle_1x1_label0_cv1_x_test_shape.npy
- msb199416-sup-0005-DatasetEV4/10x_best/s1_bigru_msle_1x1/models/10x_cd8_BIGRU_1X1_S1_CONCAT_MSLE_1_1_1_1_1_1_s1_bigru_msle_1x1_label0_cv1_y_test_shape.npy
- msb199416-sup-0005-DatasetEV4/10x_best/s1_bigru_msle_1x1/models/10x_cd8_BIGRU_1X1_S1_CONCAT_MSLE_1_1_1_1_1_1_s1_bigru_msle_1x1_label0_cv2.data-00000-of-00002
- msb199416-sup-0005-DatasetEV4/10x_best/s1_bigru_msle_1x1/models/10x_cd8_BIGRU_1X1_S1_CONCAT_MSLE_1_1_1_1_1_1_s1_bigru_msle_1x1_label0_cv2.data-00001-of-00002
- msb199416-sup-0005-DatasetEV4/10x_best/s1_bigru_msle_1x1/models/10x_cd8_BIGRU_1X1_S1_CONCAT_MSLE_1_1_1_1_1_1_s1_bigru_msle_1x1_label0_cv2.index
- msb199416-sup-0005-DatasetEV4/10x_best/s1_bigru_msle_1x1/models/10x_cd8_BIGRU_1X1_S1_CONCAT_MSLE_1_1_1_1_1_1_s1_bigru_msle_1x1_label0_cv2_clone_test.npy
- msb199416-sup-0005-DatasetEV4/10x_best/s1_bigru_msle_1x1/models/10x_cd8_BIGRU_1X1_S1_CONCAT_MSLE_1_1_1_1_1_1_s1_bigru_msle_1x1_label0_cv2_covariates_test_shape.npy
- msb199416-sup-0005-DatasetEV4/10x_best/s1_bigru_msle_1x1/models/10x_cd8_BIGRU_1X1_S1_CONCAT_MSLE_1_1_1_1_1_1_s1_bigru_msle_1x1_label0_cv2_idx_test.npy
- msb199416-sup-0005-DatasetEV4/10x_best/s1_bigru_msle_1x1/models/10x_cd8_BIGRU_1X1_S1_CONCAT_MSLE_1_1_1_1_1_1_s1_bigru_msle_1x1_label0_cv2_idx_train.npy
- msb199416-sup-0005-DatasetEV4/10x_best/s1_bigru_msle_1x1/models/10x_cd8_BIGRU_1X1_S1_CONCAT_MSLE_1_1_1_1_1_1_s1_bigru_msle_1x1_label0_cv2_idx_train_val.npy
- msb199416-sup-0005-DatasetEV4/10x_best/s1_bigru_msle_1x1/models/10x_cd8_BIGRU_1X1_S1_CONCAT_MSLE_1_1_1_1_1_1_s1_bigru_msle_1x1_label0_cv2_idx_val.npy
- msb199416-sup-0005-DatasetEV4/10x_best/s1_bigru_msle_1x1/models/10x_cd8_BIGRU_1X1_S1_CONCAT_MSLE_1_1_1_1_1_1_s1_bigru_msle_1x1_label0_cv2_model_args.pkl
- msb199416-sup-0005-DatasetEV4/10x_best/s1_bigru_msle_1x1/models/10x_cd8_BIGRU_1X1_S1_CONCAT_MSLE_1_1_1_1_1_1_s1_bigru_msle_1x1_label0_cv2_model_settings.pkl
- msb199416-sup-0005-DatasetEV4/10x_best/s1_bigru_msle_1x1/models/10x_cd8_BIGRU_1X1_S1_CONCAT_MSLE_1_1_1_1_1_1_s1_bigru_msle_1x1_label0_cv2_nc_test_shape.npy
- msb199416-sup-0005-DatasetEV4/10x_best/s1_bigru_msle_1x1/models/10x_cd8_BIGRU_1X1_S1_CONCAT_MSLE_1_1_1_1_1_1_s1_bigru_msle_1x1_label0_cv2_train_settings.pkl
- msb199416-sup-0005-DatasetEV4/10x_best/s1_bigru_msle_1x1/models/10x_cd8_BIGRU_1X1_S1_CONCAT_MSLE_1_1_1_1_1_1_s1_bigru_msle_1x1_label0_cv2_x_test_shape.npy
- msb199416-sup-0005-DatasetEV4/10x_best/s1_bigru_msle_1x1/models/10x_cd8_BIGRU_1X1_S1_CONCAT_MSLE_1_1_1_1_1_1_s1_bigru_msle_1x1_label0_cv2_y_test_shape.npy
- msb199416-sup-0005-DatasetEV4/10x_best/s1_bigru_msle_1x1/models/10x_cd8_BIGRU_1X1_S1_CONCAT_MSLE_1_1_1_1_1_1_s1_bigru_msle_1x1_label0_cv3.data-00000-of-00002
- msb199416-sup-0005-DatasetEV4/10x_best/s1_bigru_msle_1x1/models/10x_cd8_BIGRU_1X1_S1_CONCAT_MSLE_1_1_1_1_1_1_s1_bigru_msle_1x1_label0_cv3.data-00001-of-00002
- msb199416-sup-0005-DatasetEV4/10x_best/s1_bigru_msle_1x1/models/10x_cd8_BIGRU_1X1_S1_CONCAT_MSLE_1_1_1_1_1_1_s1_bigru_msle_1x1_label0_cv3.index
- msb199416-sup-0005-DatasetEV4/10x_best/s1_bigru_msle_1x1/models/10x_cd8_BIGRU_1X1_S1_CONCAT_MSLE_1_1_1_1_1_1_s1_bigru_msle_1x1_label0_cv3_clone_test.npy
- msb199416-sup-0005-DatasetEV4/10x_best/s1_bigru_msle_1x1/models/10x_cd8_BIGRU_1X1_S1_CONCAT_MSLE_1_1_1_1_1_1_s1_bigru_msle_1x1_label0_cv3_covariates_test_shape.npy
- msb199416-sup-0005-DatasetEV4/10x_best/s1_bigru_msle_1x1/models/10x_cd8_BIGRU_1X1_S1_CONCAT_MSLE_1_1_1_1_1_1_s1_bigru_msle_1x1_label0_cv3_idx_test.npy
- msb199416-sup-0005-DatasetEV4/10x_best/s1_bigru_msle_1x1/models/10x_cd8_BIGRU_1X1_S1_CONCAT_MSLE_1_1_1_1_1_1_s1_bigru_msle_1x1_label0_cv3_idx_train.npy
- msb199416-sup-0005-DatasetEV4/10x_best/s1_bigru_msle_1x1/models/10x_cd8_BIGRU_1X1_S1_CONCAT_MSLE_1_1_1_1_1_1_s1_bigru_msle_1x1_label0_cv3_idx_train_val.npy
- msb199416-sup-0005-DatasetEV4/10x_best/s1_bigru_msle_1x1/models/10x_cd8_BIGRU_1X1_S1_CONCAT_MSLE_1_1_1_1_1_1_s1_bigru_msle_1x1_label0_cv3_idx_val.npy
- msb199416-sup-0005-DatasetEV4/10x_best/s1_bigru_msle_1x1/models/10x_cd8_BIGRU_1X1_S1_CONCAT_MSLE_1_1_1_1_1_1_s1_bigru_msle_1x1_label0_cv3_model_args.pkl
- msb199416-sup-0005-DatasetEV4/10x_best/s1_bigru_msle_1x1/models/10x_cd8_BIGRU_1X1_S1_CONCAT_MSLE_1_1_1_1_1_1_s1_bigru_msle_1x1_label0_cv3_model_settings.pkl
- msb199416-sup-0005-DatasetEV4/10x_best/s1_bigru_msle_1x1/models/10x_cd8_BIGRU_1X1_S1_CONCAT_MSLE_1_1_1_1_1_1_s1_bigru_msle_1x1_label0_cv3_nc_test_shape.npy
- msb199416-sup-0005-DatasetEV4/10x_best/s1_bigru_msle_1x1/models/10x_cd8_BIGRU_1X1_S1_CONCAT_MSLE_1_1_1_1_1_1_s1_bigru_msle_1x1_label0_cv3_train_settings.pkl
- msb199416-sup-0005-DatasetEV4/10x_best/s1_bigru_msle_1x1/models/10x_cd8_BIGRU_1X1_S1_CONCAT_MSLE_1_1_1_1_1_1_s1_bigru_msle_1x1_label0_cv3_x_test_shape.npy
- msb199416-sup-0005-DatasetEV4/10x_best/s1_bigru_msle_1x1/models/10x_cd8_BIGRU_1X1_S1_CONCAT_MSLE_1_1_1_1_1_1_s1_bigru_msle_1x1_label0_cv3_y_test_shape.npy
- msb199416-sup-0005-DatasetEV4/10x_best/s1_bigru_msle_1x1/summaries/
- msb199416-sup-0005-DatasetEV4/10x_best/s1_bigru_msle_1x1/summaries/10x_cd8_BIGRU_1X1_S1_CONCAT_MSLE_1_1_1_1_1_1_s1_bigru_msle_1x1_label0_cv0_evaluations.pkl
- msb199416-sup-0005-DatasetEV4/10x_best/s1_bigru_msle_1x1/summaries/10x_cd8_BIGRU_1X1_S1_CONCAT_MSLE_1_1_1_1_1_1_s1_bigru_msle_1x1_label0_cv0_evaluations_custom.pkl
- msb199416-sup-0005-DatasetEV4/10x_best/s1_bigru_msle_1x1/summaries/10x_cd8_BIGRU_1X1_S1_CONCAT_MSLE_1_1_1_1_1_1_s1_bigru_msle_1x1_label0_cv0_history.pkl
- msb199416-sup-0005-DatasetEV4/10x_best/s1_bigru_msle_1x1/summaries/10x_cd8_BIGRU_1X1_S1_CONCAT_MSLE_1_1_1_1_1_1_s1_bigru_msle_1x1_label0_cv0_labels.csv
- msb199416-sup-0005-DatasetEV4/10x_best/s1_bigru_msle_1x1/summaries/10x_cd8_BIGRU_1X1_S1_CONCAT_MSLE_1_1_1_1_1_1_s1_bigru_msle_1x1_label0_cv0_runparams.pickle
- msb199416-sup-0005-DatasetEV4/10x_best/s1_bigru_msle_1x1/summaries/10x_cd8_BIGRU_1X1_S1_CONCAT_MSLE_1_1_1_1_1_1_s1_bigru_msle_1x1_label0_cv1_evaluations.pkl
- msb199416-sup-0005-DatasetEV4/10x_best/s1_bigru_msle_1x1/summaries/10x_cd8_BIGRU_1X1_S1_CONCAT_MSLE_1_1_1_1_1_1_s1_bigru_msle_1x1_label0_cv1_evaluations_custom.pkl
- msb199416-sup-0005-DatasetEV4/10x_best/s1_bigru_msle_1x1/summaries/10x_cd8_BIGRU_1X1_S1_CONCAT_MSLE_1_1_1_1_1_1_s1_bigru_msle_1x1_label0_cv1_history.pkl
- msb199416-sup-0005-DatasetEV4/10x_best/s1_bigru_msle_1x1/summaries/10x_cd8_BIGRU_1X1_S1_CONCAT_MSLE_1_1_1_1_1_1_s1_bigru_msle_1x1_label0_cv1_labels.csv
- msb199416-sup-0005-DatasetEV4/10x_best/s1_bigru_msle_1x1/summaries/10x_cd8_BIGRU_1X1_S1_CONCAT_MSLE_1_1_1_1_1_1_s1_bigru_msle_1x1_label0_cv1_runparams.pickle
- msb199416-sup-0005-DatasetEV4/10x_best/s1_bigru_msle_1x1/summaries/10x_cd8_BIGRU_1X1_S1_CONCAT_MSLE_1_1_1_1_1_1_s1_bigru_msle_1x1_label0_cv2_evaluations.pkl
- msb199416-sup-0005-DatasetEV4/10x_best/s1_bigru_msle_1x1/summaries/10x_cd8_BIGRU_1X1_S1_CONCAT_MSLE_1_1_1_1_1_1_s1_bigru_msle_1x1_label0_cv2_evaluations_custom.pkl
- msb199416-sup-0005-DatasetEV4/10x_best/s1_bigru_msle_1x1/summaries/10x_cd8_BIGRU_1X1_S1_CONCAT_MSLE_1_1_1_1_1_1_s1_bigru_msle_1x1_label0_cv2_history.pkl
- msb199416-sup-0005-DatasetEV4/10x_best/s1_bigru_msle_1x1/summaries/10x_cd8_BIGRU_1X1_S1_CONCAT_MSLE_1_1_1_1_1_1_s1_bigru_msle_1x1_label0_cv2_labels.csv
- msb199416-sup-0005-DatasetEV4/10x_best/s1_bigru_msle_1x1/summaries/10x_cd8_BIGRU_1X1_S1_CONCAT_MSLE_1_1_1_1_1_1_s1_bigru_msle_1x1_label0_cv2_runparams.pickle
- msb199416-sup-0005-DatasetEV4/10x_best/s1_bigru_msle_1x1/summaries/10x_cd8_BIGRU_1X1_S1_CONCAT_MSLE_1_1_1_1_1_1_s1_bigru_msle_1x1_label0_cv3_evaluations.pkl
- msb199416-sup-0005-DatasetEV4/10x_best/s1_bigru_msle_1x1/summaries/10x_cd8_BIGRU_1X1_S1_CONCAT_MSLE_1_1_1_1_1_1_s1_bigru_msle_1x1_label0_cv3_evaluations_custom.pkl
- msb199416-sup-0005-DatasetEV4/10x_best/s1_bigru_msle_1x1/summaries/10x_cd8_BIGRU_1X1_S1_CONCAT_MSLE_1_1_1_1_1_1_s1_bigru_msle_1x1_label0_cv3_history.pkl
- msb199416-sup-0005-DatasetEV4/10x_best/s1_bigru_msle_1x1/summaries/10x_cd8_BIGRU_1X1_S1_CONCAT_MSLE_1_1_1_1_1_1_s1_bigru_msle_1x1_label0_cv3_labels.csv
- msb199416-sup-0005-DatasetEV4/10x_best/s1_bigru_msle_1x1/summaries/10x_cd8_BIGRU_1X1_S1_CONCAT_MSLE_1_1_1_1_1_1_s1_bigru_msle_1x1_label0_cv3_runparams.pickle
- msb199416-sup-0005-DatasetEV4/10x_best/s1_linear_cce_1x1/
- msb199416-sup-0005-DatasetEV4/10x_best/s1_linear_cce_1x1/models/
- msb199416-sup-0005-DatasetEV4/10x_best/s1_linear_cce_1x1/models/10x_cd8_LINEAR_1X1_S1_CONCAT_CCE_1_1_1_1_1_1_s1_linear_cce_1x1_label0_cv0.data-00000-of-00002
- msb199416-sup-0005-DatasetEV4/10x_best/s1_linear_cce_1x1/models/10x_cd8_LINEAR_1X1_S1_CONCAT_CCE_1_1_1_1_1_1_s1_linear_cce_1x1_label0_cv0.data-00001-of-00002
- msb199416-sup-0005-DatasetEV4/10x_best/s1_linear_cce_1x1/models/10x_cd8_LINEAR_1X1_S1_CONCAT_CCE_1_1_1_1_1_1_s1_linear_cce_1x1_label0_cv0.index
- msb199416-sup-0005-DatasetEV4/10x_best/s1_linear_cce_1x1/models/10x_cd8_LINEAR_1X1_S1_CONCAT_CCE_1_1_1_1_1_1_s1_linear_cce_1x1_label0_cv0_clone_test.npy
- msb199416-sup-0005-DatasetEV4/10x_best/s1_linear_cce_1x1/models/10x_cd8_LINEAR_1X1_S1_CONCAT_CCE_1_1_1_1_1_1_s1_linear_cce_1x1_label0_cv0_covariates_test_shape.npy
- msb199416-sup-0005-DatasetEV4/10x_best/s1_linear_cce_1x1/models/10x_cd8_LINEAR_1X1_S1_CONCAT_CCE_1_1_1_1_1_1_s1_linear_cce_1x1_label0_cv0_idx_test.npy
- msb199416-sup-0005-DatasetEV4/10x_best/s1_linear_cce_1x1/models/10x_cd8_LINEAR_1X1_S1_CONCAT_CCE_1_1_1_1_1_1_s1_linear_cce_1x1_label0_cv0_idx_train.npy
- msb199416-sup-0005-DatasetEV4/10x_best/s1_linear_cce_1x1/models/10x_cd8_LINEAR_1X1_S1_CONCAT_CCE_1_1_1_1_1_1_s1_linear_cce_1x1_label0_cv0_idx_train_val.npy
- msb199416-sup-0005-DatasetEV4/10x_best/s1_linear_cce_1x1/models/10x_cd8_LINEAR_1X1_S1_CONCAT_CCE_1_1_1_1_1_1_s1_linear_cce_1x1_label0_cv0_idx_val.npy
- msb199416-sup-0005-DatasetEV4/10x_best/s1_linear_cce_1x1/models/10x_cd8_LINEAR_1X1_S1_CONCAT_CCE_1_1_1_1_1_1_s1_linear_cce_1x1_label0_cv0_model_args.pkl
- msb199416-sup-0005-DatasetEV4/10x_best/s1_linear_cce_1x1/models/10x_cd8_LINEAR_1X1_S1_CONCAT_CCE_1_1_1_1_1_1_s1_linear_cce_1x1_label0_cv0_model_settings.pkl
- msb199416-sup-0005-DatasetEV4/10x_best/s1_linear_cce_1x1/models/10x_cd8_LINEAR_1X1_S1_CONCAT_CCE_1_1_1_1_1_1_s1_linear_cce_1x1_label0_cv0_nc_test_shape.npy
- msb199416-sup-0005-DatasetEV4/10x_best/s1_linear_cce_1x1/models/10x_cd8_LINEAR_1X1_S1_CONCAT_CCE_1_1_1_1_1_1_s1_linear_cce_1x1_label0_cv0_train_settings.pkl
- msb199416-sup-0005-DatasetEV4/10x_best/s1_linear_cce_1x1/models/10x_cd8_LINEAR_1X1_S1_CONCAT_CCE_1_1_1_1_1_1_s1_linear_cce_1x1_label0_cv0_x_test_shape.npy
- msb199416-sup-0005-DatasetEV4/10x_best/s1_linear_cce_1x1/models/10x_cd8_LINEAR_1X1_S1_CONCAT_CCE_1_1_1_1_1_1_s1_linear_cce_1x1_label0_cv0_y_test_shape.npy
- msb199416-sup-0005-DatasetEV4/10x_best/s1_linear_cce_1x1/models/10x_cd8_LINEAR_1X1_S1_CONCAT_CCE_1_1_1_1_1_1_s1_linear_cce_1x1_label0_cv1.data-00000-of-00002
- msb199416-sup-0005-DatasetEV4/10x_best/s1_linear_cce_1x1/models/10x_cd8_LINEAR_1X1_S1_CONCAT_CCE_1_1_1_1_1_1_s1_linear_cce_1x1_label0_cv1.data-00001-of-00002
- msb199416-sup-0005-DatasetEV4/10x_best/s1_linear_cce_1x1/models/10x_cd8_LINEAR_1X1_S1_CONCAT_CCE_1_1_1_1_1_1_s1_linear_cce_1x1_label0_cv1.index
- msb199416-sup-0005-DatasetEV4/10x_best/s1_linear_cce_1x1/models/10x_cd8_LINEAR_1X1_S1_CONCAT_CCE_1_1_1_1_1_1_s1_linear_cce_1x1_label0_cv1_clone_test.npy
- msb199416-sup-0005-DatasetEV4/10x_best/s1_linear_cce_1x1/models/10x_cd8_LINEAR_1X1_S1_CONCAT_CCE_1_1_1_1_1_1_s1_linear_cce_1x1_label0_cv1_covariates_test_shape.npy
- msb199416-sup-0005-DatasetEV4/10x_best/s1_linear_cce_1x1/models/10x_cd8_LINEAR_1X1_S1_CONCAT_CCE_1_1_1_1_1_1_s1_linear_cce_1x1_label0_cv1_idx_test.npy
- msb199416-sup-0005-DatasetEV4/10x_best/s1_linear_cce_1x1/models/10x_cd8_LINEAR_1X1_S1_CONCAT_CCE_1_1_1_1_1_1_s1_linear_cce_1x1_label0_cv1_idx_train.npy
- msb199416-sup-0005-DatasetEV4/10x_best/s1_linear_cce_1x1/models/10x_cd8_LINEAR_1X1_S1_CONCAT_CCE_1_1_1_1_1_1_s1_linear_cce_1x1_label0_cv1_idx_train_val.npy
- msb199416-sup-0005-DatasetEV4/10x_best/s1_linear_cce_1x1/models/10x_cd8_LINEAR_1X1_S1_CONCAT_CCE_1_1_1_1_1_1_s1_linear_cce_1x1_label0_cv1_idx_val.npy
- msb199416-sup-0005-DatasetEV4/10x_best/s1_linear_cce_1x1/models/10x_cd8_LINEAR_1X1_S1_CONCAT_CCE_1_1_1_1_1_1_s1_linear_cce_1x1_label0_cv1_model_args.pkl
- msb199416-sup-0005-DatasetEV4/10x_best/s1_linear_cce_1x1/models/10x_cd8_LINEAR_1X1_S1_CONCAT_CCE_1_1_1_1_1_1_s1_linear_cce_1x1_label0_cv1_model_settings.pkl
- msb199416-sup-0005-DatasetEV4/10x_best/s1_linear_cce_1x1/models/10x_cd8_LINEAR_1X1_S1_CONCAT_CCE_1_1_1_1_1_1_s1_linear_cce_1x1_label0_cv1_nc_test_shape.npy
- msb199416-sup-0005-DatasetEV4/10x_best/s1_linear_cce_1x1/models/10x_cd8_LINEAR_1X1_S1_CONCAT_CCE_1_1_1_1_1_1_s1_linear_cce_1x1_label0_cv1_train_settings.pkl
- msb199416-sup-0005-DatasetEV4/10x_best/s1_linear_cce_1x1/models/10x_cd8_LINEAR_1X1_S1_CONCAT_CCE_1_1_1_1_1_1_s1_linear_cce_1x1_label0_cv1_x_test_shape.npy
- msb199416-sup-0005-DatasetEV4/10x_best/s1_linear_cce_1x1/models/10x_cd8_LINEAR_1X1_S1_CONCAT_CCE_1_1_1_1_1_1_s1_linear_cce_1x1_label0_cv1_y_test_shape.npy
- msb199416-sup-0005-DatasetEV4/10x_best/s1_linear_cce_1x1/models/10x_cd8_LINEAR_1X1_S1_CONCAT_CCE_1_1_1_1_1_1_s1_linear_cce_1x1_label0_cv2.data-00000-of-00002
- msb199416-sup-0005-DatasetEV4/10x_best/s1_linear_cce_1x1/models/10x_cd8_LINEAR_1X1_S1_CONCAT_CCE_1_1_1_1_1_1_s1_linear_cce_1x1_label0_cv2.data-00001-of-00002
- msb199416-sup-0005-DatasetEV4/10x_best/s1_linear_cce_1x1/models/10x_cd8_LINEAR_1X1_S1_CONCAT_CCE_1_1_1_1_1_1_s1_linear_cce_1x1_label0_cv2.index
- msb199416-sup-0005-DatasetEV4/10x_best/s1_linear_cce_1x1/models/10x_cd8_LINEAR_1X1_S1_CONCAT_CCE_1_1_1_1_1_1_s1_linear_cce_1x1_label0_cv2_clone_test.npy
- msb199416-sup-0005-DatasetEV4/10x_best/s1_linear_cce_1x1/models/10x_cd8_LINEAR_1X1_S1_CONCAT_CCE_1_1_1_1_1_1_s1_linear_cce_1x1_label0_cv2_covariates_test_shape.npy
- msb199416-sup-0005-DatasetEV4/10x_best/s1_linear_cce_1x1/models/10x_cd8_LINEAR_1X1_S1_CONCAT_CCE_1_1_1_1_1_1_s1_linear_cce_1x1_label0_cv2_idx_test.npy
- msb199416-sup-0005-DatasetEV4/10x_best/s1_linear_cce_1x1/models/10x_cd8_LINEAR_1X1_S1_CONCAT_CCE_1_1_1_1_1_1_s1_linear_cce_1x1_label0_cv2_idx_train.npy
- msb199416-sup-0005-DatasetEV4/10x_best/s1_linear_cce_1x1/models/10x_cd8_LINEAR_1X1_S1_CONCAT_CCE_1_1_1_1_1_1_s1_linear_cce_1x1_label0_cv2_idx_train_val.npy
- msb199416-sup-0005-DatasetEV4/10x_best/s1_linear_cce_1x1/models/10x_cd8_LINEAR_1X1_S1_CONCAT_CCE_1_1_1_1_1_1_s1_linear_cce_1x1_label0_cv2_idx_val.npy
- msb199416-sup-0005-DatasetEV4/10x_best/s1_linear_cce_1x1/models/10x_cd8_LINEAR_1X1_S1_CONCAT_CCE_1_1_1_1_1_1_s1_linear_cce_1x1_label0_cv2_model_args.pkl
- msb199416-sup-0005-DatasetEV4/10x_best/s1_linear_cce_1x1/models/10x_cd8_LINEAR_1X1_S1_CONCAT_CCE_1_1_1_1_1_1_s1_linear_cce_1x1_label0_cv2_model_settings.pkl
- msb199416-sup-0005-DatasetEV4/10x_best/s1_linear_cce_1x1/models/10x_cd8_LINEAR_1X1_S1_CONCAT_CCE_1_1_1_1_1_1_s1_linear_cce_1x1_label0_cv2_nc_test_shape.npy
- msb199416-sup-0005-DatasetEV4/10x_best/s1_linear_cce_1x1/models/10x_cd8_LINEAR_1X1_S1_CONCAT_CCE_1_1_1_1_1_1_s1_linear_cce_1x1_label0_cv2_train_settings.pkl
- msb199416-sup-0005-DatasetEV4/10x_best/s1_linear_cce_1x1/models/10x_cd8_LINEAR_1X1_S1_CONCAT_CCE_1_1_1_1_1_1_s1_linear_cce_1x1_label0_cv2_x_test_shape.npy
- msb199416-sup-0005-DatasetEV4/10x_best/s1_linear_cce_1x1/models/10x_cd8_LINEAR_1X1_S1_CONCAT_CCE_1_1_1_1_1_1_s1_linear_cce_1x1_label0_cv2_y_test_shape.npy
- msb199416-sup-0005-DatasetEV4/10x_best/s1_linear_cce_1x1/models/10x_cd8_LINEAR_1X1_S1_CONCAT_CCE_1_1_1_1_1_1_s1_linear_cce_1x1_label0_cv3.data-00000-of-00002
- msb199416-sup-0005-DatasetEV4/10x_best/s1_linear_cce_1x1/models/10x_cd8_LINEAR_1X1_S1_CONCAT_CCE_1_1_1_1_1_1_s1_linear_cce_1x1_label0_cv3.data-00001-of-00002
- msb199416-sup-0005-DatasetEV4/10x_best/s1_linear_cce_1x1/models/10x_cd8_LINEAR_1X1_S1_CONCAT_CCE_1_1_1_1_1_1_s1_linear_cce_1x1_label0_cv3.index
- msb199416-sup-0005-DatasetEV4/10x_best/s1_linear_cce_1x1/models/10x_cd8_LINEAR_1X1_S1_CONCAT_CCE_1_1_1_1_1_1_s1_linear_cce_1x1_label0_cv3_clone_test.npy
- msb199416-sup-0005-DatasetEV4/10x_best/s1_linear_cce_1x1/models/10x_cd8_LINEAR_1X1_S1_CONCAT_CCE_1_1_1_1_1_1_s1_linear_cce_1x1_label0_cv3_covariates_test_shape.npy
- msb199416-sup-0005-DatasetEV4/10x_best/s1_linear_cce_1x1/models/10x_cd8_LINEAR_1X1_S1_CONCAT_CCE_1_1_1_1_1_1_s1_linear_cce_1x1_label0_cv3_idx_test.npy
- msb199416-sup-0005-DatasetEV4/10x_best/s1_linear_cce_1x1/models/10x_cd8_LINEAR_1X1_S1_CONCAT_CCE_1_1_1_1_1_1_s1_linear_cce_1x1_label0_cv3_idx_train.npy
- msb199416-sup-0005-DatasetEV4/10x_best/s1_linear_cce_1x1/models/10x_cd8_LINEAR_1X1_S1_CONCAT_CCE_1_1_1_1_1_1_s1_linear_cce_1x1_label0_cv3_idx_train_val.npy
- msb199416-sup-0005-DatasetEV4/10x_best/s1_linear_cce_1x1/models/10x_cd8_LINEAR_1X1_S1_CONCAT_CCE_1_1_1_1_1_1_s1_linear_cce_1x1_label0_cv3_idx_val.npy
- msb199416-sup-0005-DatasetEV4/10x_best/s1_linear_cce_1x1/models/10x_cd8_LINEAR_1X1_S1_CONCAT_CCE_1_1_1_1_1_1_s1_linear_cce_1x1_label0_cv3_model_args.pkl
- msb199416-sup-0005-DatasetEV4/10x_best/s1_linear_cce_1x1/models/10x_cd8_LINEAR_1X1_S1_CONCAT_CCE_1_1_1_1_1_1_s1_linear_cce_1x1_label0_cv3_model_settings.pkl
- msb199416-sup-0005-DatasetEV4/10x_best/s1_linear_cce_1x1/models/10x_cd8_LINEAR_1X1_S1_CONCAT_CCE_1_1_1_1_1_1_s1_linear_cce_1x1_label0_cv3_nc_test_shape.npy
- msb199416-sup-0005-DatasetEV4/10x_best/s1_linear_cce_1x1/models/10x_cd8_LINEAR_1X1_S1_CONCAT_CCE_1_1_1_1_1_1_s1_linear_cce_1x1_label0_cv3_train_settings.pkl
- msb199416-sup-0005-DatasetEV4/10x_best/s1_linear_cce_1x1/models/10x_cd8_LINEAR_1X1_S1_CONCAT_CCE_1_1_1_1_1_1_s1_linear_cce_1x1_label0_cv3_x_test_shape.npy
- msb199416-sup-0005-DatasetEV4/10x_best/s1_linear_cce_1x1/models/10x_cd8_LINEAR_1X1_S1_CONCAT_CCE_1_1_1_1_1_1_s1_linear_cce_1x1_label0_cv3_y_test_shape.npy
- msb199416-sup-0005-DatasetEV4/10x_best/s1_linear_cce_1x1/summaries/
- msb199416-sup-0005-DatasetEV4/10x_best/s1_linear_cce_1x1/summaries/10x_cd8_LINEAR_1X1_S1_CONCAT_CCE_1_1_1_1_1_1_s1_linear_cce_1x1_label0_cv0_evaluations.pkl
- msb199416-sup-0005-DatasetEV4/10x_best/s1_linear_cce_1x1/summaries/10x_cd8_LINEAR_1X1_S1_CONCAT_CCE_1_1_1_1_1_1_s1_linear_cce_1x1_label0_cv0_evaluations_custom.pkl
- msb199416-sup-0005-DatasetEV4/10x_best/s1_linear_cce_1x1/summaries/10x_cd8_LINEAR_1X1_S1_CONCAT_CCE_1_1_1_1_1_1_s1_linear_cce_1x1_label0_cv0_history.pkl
- msb199416-sup-0005-DatasetEV4/10x_best/s1_linear_cce_1x1/summaries/10x_cd8_LINEAR_1X1_S1_CONCAT_CCE_1_1_1_1_1_1_s1_linear_cce_1x1_label0_cv0_iedb_unmatched_evaluations.pkl
- msb199416-sup-0005-DatasetEV4/10x_best/s1_linear_cce_1x1/summaries/10x_cd8_LINEAR_1X1_S1_CONCAT_CCE_1_1_1_1_1_1_s1_linear_cce_1x1_label0_cv0_iedb_unmatched_evaluations_custom.pkl
- msb199416-sup-0005-DatasetEV4/10x_best/s1_linear_cce_1x1/summaries/10x_cd8_LINEAR_1X1_S1_CONCAT_CCE_1_1_1_1_1_1_s1_linear_cce_1x1_label0_cv0_iedb_unmatched_history.pkl
- msb199416-sup-0005-DatasetEV4/10x_best/s1_linear_cce_1x1/summaries/10x_cd8_LINEAR_1X1_S1_CONCAT_CCE_1_1_1_1_1_1_s1_linear_cce_1x1_label0_cv0_iedb_unmatched_labels.csv
- msb199416-sup-0005-DatasetEV4/10x_best/s1_linear_cce_1x1/summaries/10x_cd8_LINEAR_1X1_S1_CONCAT_CCE_1_1_1_1_1_1_s1_linear_cce_1x1_label0_cv0_labels.csv
- msb199416-sup-0005-DatasetEV4/10x_best/s1_linear_cce_1x1/summaries/10x_cd8_LINEAR_1X1_S1_CONCAT_CCE_1_1_1_1_1_1_s1_linear_cce_1x1_label0_cv0_runparams.pickle
- msb199416-sup-0005-DatasetEV4/10x_best/s1_linear_cce_1x1/summaries/10x_cd8_LINEAR_1X1_S1_CONCAT_CCE_1_1_1_1_1_1_s1_linear_cce_1x1_label0_cv0_vdjdb_matched_evaluations.pkl
- msb199416-sup-0005-DatasetEV4/10x_best/s1_linear_cce_1x1/summaries/10x_cd8_LINEAR_1X1_S1_CONCAT_CCE_1_1_1_1_1_1_s1_linear_cce_1x1_label0_cv0_vdjdb_matched_evaluations_custom.pkl
- msb199416-sup-0005-DatasetEV4/10x_best/s1_linear_cce_1x1/summaries/10x_cd8_LINEAR_1X1_S1_CONCAT_CCE_1_1_1_1_1_1_s1_linear_cce_1x1_label0_cv0_vdjdb_matched_history.pkl
- msb199416-sup-0005-DatasetEV4/10x_best/s1_linear_cce_1x1/summaries/10x_cd8_LINEAR_1X1_S1_CONCAT_CCE_1_1_1_1_1_1_s1_linear_cce_1x1_label0_cv0_vdjdb_matched_labels.csv
- msb199416-sup-0005-DatasetEV4/10x_best/s1_linear_cce_1x1/summaries/10x_cd8_LINEAR_1X1_S1_CONCAT_CCE_1_1_1_1_1_1_s1_linear_cce_1x1_label0_cv0_vdjdb_unmatched_evaluations.pkl
- msb199416-sup-0005-DatasetEV4/10x_best/s1_linear_cce_1x1/summaries/10x_cd8_LINEAR_1X1_S1_CONCAT_CCE_1_1_1_1_1_1_s1_linear_cce_1x1_label0_cv0_vdjdb_unmatched_evaluations_custom.pkl
- msb199416-sup-0005-DatasetEV4/10x_best/s1_linear_cce_1x1/summaries/10x_cd8_LINEAR_1X1_S1_CONCAT_CCE_1_1_1_1_1_1_s1_linear_cce_1x1_label0_cv0_vdjdb_unmatched_history.pkl
- msb199416-sup-0005-DatasetEV4/10x_best/s1_linear_cce_1x1/summaries/10x_cd8_LINEAR_1X1_S1_CONCAT_CCE_1_1_1_1_1_1_s1_linear_cce_1x1_label0_cv0_vdjdb_unmatched_labels.csv
- msb199416-sup-0005-DatasetEV4/10x_best/s1_linear_cce_1x1/summaries/10x_cd8_LINEAR_1X1_S1_CONCAT_CCE_1_1_1_1_1_1_s1_linear_cce_1x1_label0_cv1_evaluations.pkl
- msb199416-sup-0005-DatasetEV4/10x_best/s1_linear_cce_1x1/summaries/10x_cd8_LINEAR_1X1_S1_CONCAT_CCE_1_1_1_1_1_1_s1_linear_cce_1x1_label0_cv1_evaluations_custom.pkl
- msb199416-sup-0005-DatasetEV4/10x_best/s1_linear_cce_1x1/summaries/10x_cd8_LINEAR_1X1_S1_CONCAT_CCE_1_1_1_1_1_1_s1_linear_cce_1x1_label0_cv1_history.pkl
[truncated: 1,384 more entries]
