# Supplementary material for: Predicting antigen specificity of single T cells based on TCR CDR3 regions
Source: Mol Syst Biol. 2020 Aug 11;16(8):e9416. doi: 10.15252/msb.20199416 (PMC7418512; doi:10.15252/msb.20199416)
Supplement: Supplementary file 5 — Dataset EV4 [file MSB-16-e9416-s005.zip › msb199416-sup-0005-DatasetEV4/10x_best/s3_linear_cce_1x1_split/summaries/10x_cd8_LINEAR_1X1_S3_CONCAT_bce_2_1_1_1_1_1_s3_linear_cce_1x1_split_label0_cv0_labels.csv]

	label
0	ELAGIGILTV
